# Supplementary material for: Tumor Akkermansia muciniphila predicts clinical response to immune checkpoint inhibitors in non-small-cell lung cancer patients with low PD-L1 expression
Source: Front Immunol. 2025 Sep 8;16:1528594. doi: 10.3389/fimmu.2025.1528594 (PMC12450707; doi:10.3389/fimmu.2025.1528594)
Supplement: Supplementary file 1 [file Table1.xlsx]

## Sheet: Sheet1
Genes	Akk- PD-L1 Low 1	Akk- PD-L1 Low 2	Akk- PD-L1 Low 3	Akk- PD-L1 High 1	Akk- PD-L1 High 2	Akk- PD-L1 High 3	Akk+ PD-L1 Low 1	Akk+ PD-L1 Low 2	Akk+ PD-L1 Low 3	Akk+ PD-L1 High 1	Akk+ PD-L1 High2	Akk+ PD-L1 High3
ENSG00000259421	0	0	0	0	0	0	0	0	0	0	173632	0
ENSG00000201185	21189.2	17932.2	9337.24	34231.1	42766.3	23518.1	17.5114	27632.1	55378.2	120.195	173431	34243.2
ENSG00000202031	0	100.341	0	0	235.757	156.069	0	0	83682.5	0	0	0
ENSG00000289136	190.06	727.977	532.031	12097.9	2872.17	13330.9	711.759	9508.56	0	1710.06	55645.9	13087.7
ENSG00000139626	0	0	0	0	0	0	0	0	0	0	0	49827.8
ENSG00000244968	0	0	0	0	0	0	0	0	0	0	0	44457.4
ENSG00000187653	0	30.6871	0	285.542	80.9783	743.257	0	0	38306.1	0	0	0
ENSG00000201766	93.4504	113.108	0	110.419	686.855	4.17524	0	246.11	0	0	0	32391.3
ENSG00000207507	528.921	954.669	5525.4	2034.95	373.954	5407.97	0	4543.07	0	311.139	38383.2	907.771
ENSG00000207357	520.84	938.649	5438.16	2003.31	368.096	5353.31	0	4463.76	0	305.377	37603.2	907.771
ENSG00000233045	0	0	0	0	0	0.89808	0	0	21409.2	0	0	0
ENSG00000200985	1244.49	263.251	0	195.527	606.264	280.449	0	0	22630.5	0	0	0
ENSG00000123975	0	0	0	0	0	0	0	0	18127.3	0	0	0
ENSG00000265401	0	0	0	0	0	0	0	0	17273.1	0	0	0
ENSG00000092841	0	76.1687	0	237.778	0	58.6746	1032.96	0	15003.9	0	0	0
ENSG00000276788	0	5.52195	4000.66	2142.9	582.012	626.544	0	22982.1	0	0	0	0
ENSG00000140264	0	0	0	0	0	253.851	0	0	15647.8	0	0	0
ENSG00000206621	338.422	70.2441	7979.33	2038.68	320.976	823.314	0	24387.7	0	0	0	2200.53
ENSG00000202187	4671.26	3941.53	0	487.881	2410.76	666.54	0	26348.5	0	0	0	0
ENSG00000198695	503.106	0	22.3387	0	0	1266.57	1510.49	0	0	12278.7	0	0
ENSG00000236824	0	0	0	0	0	0.553623	11586	0	0	0	0	0
ENSG00000206611	337.255	4.68256	1668.37	257.011	358.895	186.448	0	0	0	0	0	14026.3
ENSG00000251562	541.356	135.297	35.6763	500.937	17.1032	269.719	4389.14	0	0	0	0	7739.45
ENSG00000172757	94.168	0	0	0	0	103.3	0	0	10380.9	0	0	0
ENSG00000201518	240.86	1227.49	27.0444	3.97708	2605.19	9.08043	0	14061.8	0	0	0	221.617
ENSG00000236189	0	0	0	0	0	0	0	0	9914.01	0	0	0
ENSG00000108518	0	0	0	0	0	0	0	0	9909.67	0	0	0
ENSG00000108953	0	0	0	0	4.11379	35.3625	0	0	9671.38	0	0	0
ENSG00000200408	0	52.3268	0	81.0657	386.831	305	0	10314.6	0	0	0	0
ENSG00000267346	0	0	0	0	0	0	0	0	9311.26	0	0	0
ENSG00000100804	0	0	0	0	0	16.009	0	0	9218.31	0	0	0
ENSG00000212899	733.627	0	0	0	0	0	0	9901.19	0	0	0	0
ENSG00000213569	0	0	0	0	0	0	0	0	9137.81	0	0	0
ENSG00000242060	0	0	0	0	0	0.972344	0	0	8689.33	0	0	0
ENSG00000202538	6775.9	6971.17	17667	13836.5	4728.25	20645.3	413.301	31408.6	42842.8	0	0	4486.13
ENSG00000213417	454.115	0	0	0	0	0	0	8587.18	0	0	0	0
ENSG00000228656	0	0	0	0	0	0	0	0	0	7796.55	0	0
ENSG00000198899	408.505	303.644	1510.22	403.323	712.468	4678.41	4745.45	0	0	15.5714	10997.4	0
ENSG00000175697	0	0	0	0	0	0	0	0	0	0	0	7531.29
ENSG00000196205	13.3929	110.089	66.2832	4.85609	0.014141	131.287	0	0	7824.98	0	0	0
ENSG00000072422	0	0	0	0	0	0	0	0	0	7275.82	0	0
ENSG00000283293	10731.8	6691.39	723.745	1489.37	207.632	1497.56	23400.2	933.509	0	170.675	3897.02	0
ENSG00000221116	13.4902	232.22	0	377.135	209.248	190.139	0	7739.72	0	0	0	0
ENSG00000278274	0.091059	73.4314	3009.75	305.612	550.466	1107.7	0	11455.5	0	0	0	0
ENSG00000187051	0	0	0	0	0	0	0	6401.18	0	0	0	0
ENSG00000243746	0	0	0	0	0	14.4977	0	0	6090.9	0	0	0
ENSG00000172469	0	0	0	0	0	0	0	0	0	5906.52	0	0
ENSG00000259781	0	0	0	0	0	0.610614	0	0	5738.2	0	0	0
ENSG00000187514	0	11.4061	0	1.28567	1.32422	187.47	844.8	0	5066.2	0	0	0
ENSG00000221164	612.197	199.222	0	2.19982	24.5172	208.113	0	6749.45	0	0	0	0
ENSG00000255463	0	0	0	0	0	0	0	0	0	5649.89	0	0
ENSG00000198804	855.981	910.408	158.618	1749.69	354.381	6186.9	8059.1	5222.8	0	2363.03	0	0
ENSG00000211592	0	641.545	581.654	1182.96	38.7522	910.981	156.042	107.745	0	0	0	8411.62
ENSG00000224595	0	0	0	0	0	0	0	0	0	0	0	5225.9
ENSG00000164032	0	0	0	0	0	0	0	0	4990.23	0	0	0
ENSG00000212724	134.815	0	0	0	0	0	0	5091.54	0	0	0	0
ENSG00000067225	0	0	0	23.5315	4.56853	70.3597	0	0	5002.73	0	0	0
ENSG00000132475	0	17.7825	0	0	0	31.2091	0	0	4869.64	0	0	0
ENSG00000274680	0	0	0	0	0	0	0	0	0	4559.44	0	0
ENSG00000164924	5.46701	0	0	0	1.57368	45.9596	911.044	0	3671.23	0	0	0
ENSG00000263563	0	0	0	33.4315	0	37.6025	0	0	4541.47	0	0	0
ENSG00000206858	0	0	0	0	0	0	0	4403.02	0	0	0	0
ENSG00000201388	0	220.534	793.612	0	25.7631	127.583	0	5467.12	0	0	0	0
ENSG00000206808	0	0	0	0	0	2.139	0	0	0	0	0	4001.35
ENSG00000198721	0	0	0	0	0	0	0	0	0	0	0	3830.58
ENSG00000146282	0	0	0	0	0	0	0	0	0	3680.79	0	0
ENSG00000205426	504.953	0.456832	0	0	0	0	0	4014.72	0	14.7018	0	0
ENSG00000215893	0	0	0	0	0	0	0	0	0	0	0	3505.1
ENSG00000233184	0	0	0	0	0	0	0	0	0	3456.02	0	0
ENSG00000261752	0	0	0	0	0	0	0	0	0	3397.01	0	0
ENSG00000129173	0	0	0	0	0	0	0	0	0	3352.88	0	0
ENSG00000134243	0	0	0	0	0	49.0681	0	0	0	0	0	3354.59
ENSG00000207162	0	0	0	0	0	2.58702	0	0	0	3284.25	0	0
ENSG00000162923	5.77317	0	0	0	1.85685	8.80214	0	3150.86	0	0	0	0
ENSG00000178075	0	0	0	0.464911	0	0	0	0	0	3128.47	0	0
ENSG00000110711	0	0	0	0	0	28.7738	0	0	0	0	0	3147.2
ENSG00000170442	0	193.905	0	0	0	0	0	3309.3	0	0	0	0
ENSG00000229419	0	0	0	0	0	0.189701	0	0	0	3007.34	0	0
ENSG00000104765	0	0	0	0	309.221	10.2695	3154.35	0	0	0	0	0
ENSG00000159140	0.225725	0	0	0.113415	0	12.0032	1544.87	0	1297.59	0	0	0
ENSG00000122545	0	0	0	0	0	0	200.391	0	2600.21	0	0	0
ENSG00000123136	0	0	0	0	0	0	0	0	0	2669.59	0	0
ENSG00000135046	0	0	0	97.4602	0	18.24	0	2724.38	0	0	0	0
ENSG00000170921	0	1.87438	0	0.097526	0.228852	7.30656	0	0	0	2611.9	0	0
ENSG00000159450	1407.01	0	0	0	0	0	0	0	0	0	0	3951.83
ENSG00000180596	0	0	0	0	0	84.2419	2618.15	0	0	0	0	0
ENSG00000222477	0	0	0	0	0	0	0	0	0	0	0	2507.97
ENSG00000122026	0	0	0	0	0	50.5691	2555.52	0	0	0	0	0
ENSG00000201121	0	208.423	0	814.914	83.9717	1112.43	1134.01	0	0	0	0	3570.87
ENSG00000260804	0	0	0	0	0	7.9359	0	0	2485.89	0	0	0
ENSG00000244094	0	0	0	0	0	0	0	0	0	0	0	2473.95
ENSG00000206865	0	0	0	0	0	161.702	0	0	0	0	2565.93	0
ENSG00000168653	0	0	0	0	0	0	2361.66	0	0	0	0	0
ENSG00000211679	0	138.405	7.38234	145.635	8.44476	213.136	0	0	0	0	0	2862.15
ENSG00000120438	0	0	0	0	0	6.72806	0	0	2334.87	0	0	0
ENSG00000197912	0	0	0	0	0.222565	0.061927	0	0	0	2326.67	0	0
ENSG00000199809	0	2.00309	28.7212	5.25611	253.025	53.1478	0	0	0	0	0	2600.14
ENSG00000112081	0	1.48563	0	0	0	0	2201.23	0	0	0	0	0
ENSG00000133639	0	18.3466	0	0	0	21.013	0	0	2194.79	0	0	0
ENSG00000234899	0	0	0	0	0	0	0	0	0	2153.26	0	0
ENSG00000091483	0	0	0	0	0	0	2136.26	0	0	0	0	0
ENSG00000109332	0	0	0	0	0	22.3763	0	10.3902	2146.23	0	0	0
ENSG00000132432	0	0	0	0	0	0	2067.99	0	0	0	0	0
ENSG00000200107	0	0	0	8.21418	7.36756	0	0	0	0	0	0	2065.26
ENSG00000143933	0	0	0	0	0	12.0915	0	0	2033.06	0	0	0
ENSG00000174483	0	0	0	0	0	0	0	0	0	2009.11	0	0
ENSG00000103005	0	0	0	12.3204	41.1785	147.066	0	2142.68	0	0	0	0
ENSG00000075785	0	0	41.2946	32.4826	1.27881	116.809	2118.7	0	0	0	0	0
ENSG00000087152	0	0	0	0	0	0	1912.3	0	0	0	0	0
ENSG00000100664	0	0	1.77445	0	0.042678	131.899	168.917	0	1723.15	0	0	0
ENSG00000183283	0	0	0	0	0	15.2917	0	0	1736.14	0	0	0
ENSG00000244405	0	0	0	0	0	17.5041	0	0	1714.18	0	0	0
ENSG00000249072	391.767	118.846	369.157	182.706	173.317	305.442	0	0	0	0	0	3212.01
ENSG00000138326	0	103.223	0	0	0	64.1356	0	0	0	0	0	1831.47
ENSG00000047056	0	0	0	0	0	0	1649.88	0	0	0	0	0
ENSG00000157985	0.140222	0.04121	0	0	0	3.21282	0	0	0	1620.31	0	0
ENSG00000134627	0	0	0	0	0	0	0	0	0	0	0	1610.24
ENSG00000173068	0	0	0	0	0	0.15525	0	0	0	0	0	1602.46
ENSG00000188042	0	0	0	0	0.023055	5.39413	0	0	1573.73	0	0	0
ENSG00000099622	0	0	0	6.30448	0	0	1533.52	0	0	0	0	0
ENSG00000115268	0	0	0	0	0	26.1089	1522.48	0	0	0	0	0
ENSG00000008952	0	0	0	0	0	2.34494	1410.88	0	0	0	0	0
ENSG00000264462	0	0	0	1.10275	0	50.8063	1164.63	277.227	0	0	0	0
ENSG00000273420	0	0	0	0	0	0	1389.56	0	0	0	0	0
ENSG00000275708	0	6.19386	0	1.20118	0	51.9158	1164.63	277.227	0	0	0	0
ENSG00000197548	0	0	0	0	0	0	1379.26	0	0	0	0	0
ENSG00000179240	0	0	0	0	0	0.043365	0	0	0	0	0	1347.51
ENSG00000111711	0	0	0	0	0	0	1334.38	0	0	0	0	0
ENSG00000225254	0	0	0	0	0	0	0	0	0	0	0	1324.23
ENSG00000201920	815.516	3721.73	172.238	6968.28	11054.9	2286.78	0	12030.3	0	0	0	14292.6
ENSG00000212725	0	0	0	0	0	0	0	1279.11	0	0	0	0
ENSG00000166681	0	0	0	0	0	0	1275.86	0	0	0	0	0
ENSG00000122585	0	0	0	0	0	0	1272.59	0	0	0	0	0
ENSG00000116209	0	0	0	0	0	3.3067	0	0	1275.76	0	0	0
ENSG00000091513	0	0	0	0	0	0	1245.93	0	0	0	0	0
ENSG00000114391	0	0	0	0	0	55.6947	1297.34	0	0	0	0	0
ENSG00000152234	0	0	0	0	0	5.57687	0	0	1237	0	0	0
ENSG00000240344	0	0	0	0	0	0	1216.67	0	0	0	0	0
ENSG00000171503	0	0	0	0	0	18.1042	0	0	0	1230.52	0	0
ENSG00000105372	0	33.6618	0	0	0	30.2762	1232.75	0	0	0	0	0
ENSG00000152583	141.559	0	0	0	0	47.754	1350.84	0	0	0	0	0
ENSG00000126456	0	0	0	0	0	13.607	1162.2	0	0	0	0	0
ENSG00000183605	0	0	0	0	0	0	1130.15	0	0	0	0	0
ENSG00000136603	0	0	0	6.99547	0	9.14482	1141	0	0	0	0	0
ENSG00000167468	4.79772	0	0	0	0	0	1122.96	0	0	0	0	0
ENSG00000204469	3.66423	38.3388	1.1153	2.45714	0.069526	31.0408	1187	0	0	0	0	0
ENSG00000005812	0	0	0	0	0	0	1098.44	0	0	0	0	0
ENSG00000145425	1.59679	0	7.89713	0	0	96.7143	1203.04	0	0	0	0	0
ENSG00000151176	6.59818	0.776433	3.31658	94.4193	88.5059	269.133	0	470.297	1070.74	0	0	0
ENSG00000185437	0	0	0	0	0	0	1072.32	0	0	0	0	0
ENSG00000200278	655.196	1085.37	296.5	476.55	1803.2	265.767	0	5651.78	0	0	0	0
ENSG00000175220	0	0	0	0	0	25.5041	1090.1	0	0	0	0	0
ENSG00000141503	58.6918	0	2.12294	6.30734	4.14402	14.9621	0	0	0	0	1143.93	0
ENSG00000198744	156.919	22.8219	1345.05	157.322	37.838	667.795	0	3412.61	0	0	0	0
ENSG00000230593	0	0	0	0	0	0	0	0	0	0	1021.93	0
ENSG00000168002	0	0	0	0	0	0	1012.64	0	0	0	0	0
ENSG00000206633	0	0	0	0	4.44615	0	0	1003.41	0	0	0	0
ENSG00000176454	0	0	0	0	0	3.07796	987.865	0	0	0	0	0
ENSG00000156925	0	0	0	0	0	0	0	0	0	0	978.115	0
ENSG00000197971	0	0	0	0	0	0.121433	978.225	0	0	0	0	0
ENSG00000088876	0	0	0	0	0	0	0	966.934	0	0	0	0
ENSG00000080824	255.782	0	56.6423	0	0	242.479	1520.17	0	0	0	0	0
ENSG00000175595	0	0	0	0	0	0	959.092	0	0	0	0	0
ENSG00000092199	0	0	0	0	0	76.0507	0	0	0	1017.22	0	0
ENSG00000198551	0	0	0	0	0	0.573604	941.563	0	0	0	0	0
ENSG00000260196	26.93	0	0	0	0	0	0	0	0	936.43	0	0
ENSG00000124782	0	0	0	0	0	8.65524	906.791	0	0	0	0	0
ENSG00000128185	0	0	0	0	0	0	891.914	0	0	0	0	0
ENSG00000237973	213.476	65.5993	129.819	123.634	49.5192	1082.99	210.918	2.85996	0	2342.08	0	0
ENSG00000275493	0	0	0	0	0.137677	0.188857	888.893	0	0	0	0	0
ENSG00000131738	0	0	0	0	0	0	849.718	0	0	0	0	0
ENSG00000213741	0.390523	0.26553	0	0.277689	5.48569	87.0573	939.122	0	0	0	0	0
ENSG00000143947	0	0	0	54.2174	0	118.679	1006.58	0	0	0	0	0
ENSG00000163344	0	0	0	0	0	0	828.181	0	0	0	0	0
ENSG00000145741	0	0	0	0	0	188.885	1012.57	0	0	0	0	0
ENSG00000170004	0	0	0	0	0.481319	10.2983	834.329	0	0	0	0	0
ENSG00000116641	0	0	0	0	0	0	0	0	0	822.023	0	0
ENSG00000285609	4553.92	439.093	835.802	925.892	1721.57	486.721	0	158.954	0	76.3307	0	9547.12
ENSG00000198712	1136.88	98.97	75.3196	304.503	113.141	3667.63	5882.17	0	0	0	321.091	0
ENSG00000200720	0	0	0	0	0	0	800.301	0	0	0	0	0
ENSG00000128656	0	0	0	0	0	0	794.049	0	0	0	0	0
ENSG00000101347	0	0	0	14.4778	0	70.5522	872.814	0	0	0	0	0
ENSG00000120885	0	0	0	0	0	765.364	1547.58	0	0	0	0	0
ENSG00000115053	0	4.38533	3.82235	0	0	23.3175	808.597	0	0	0	0	0
ENSG00000114735	0	0	0	0	0	0	0	0	0	775.48	0	0
ENSG00000031698	0	0	0	0	0	0	774.272	0	0	0	0	0
ENSG00000156508	3.7084	115.137	23.134	0	1.97025	315.838	0	0	1226.29	0	0	0
ENSG00000189058	2.47859	0	0	0	0	0	764.436	0	0	0	0	0
ENSG00000211677	0	213.181	1345.23	290.632	8.88998	272.073	0	0	0	0	0	2891.55
ENSG00000267481	0	0	0	0	0	0	753.633	0	0	0	0	0
ENSG00000008517	0	0	0	0	0	48.0866	0	0	0	0	0	799.999
ENSG00000175334	0	0	0	0	0	0	751.287	0	0	0	0	0
ENSG00000079215	0	0	0	0	0	0	749.545	0	0	0	0	0
ENSG00000123901	0	0	0	0	0	0	0	0	0	742.473	0	0
ENSG00000141068	0	0	0	0	0.079559	6.65494	0	0	0	741.381	0	0
ENSG00000010256	0	0	0	0	0	0	733.78	0	0	0	0	0
ENSG00000104904	0	0	0	0	0	84.1982	810.536	0	0	0	0	0
ENSG00000240409	28.0056	0	0	0.002119	6.54242	35.189	2.92644	792.077	0	0	0	0
ENSG00000162607	0	0	0	0	0	0	724.292	0	0	0	0	0
ENSG00000109971	95.1824	0	0	43.3492	1.76743	197.959	1061.9	0	0	0	0	0
ENSG00000255302	0	0	0	0	0	0	713.696	0	0	0	0	0
ENSG00000160307	0	0	0	0	0	0	711.983	0	0	0	0	0
ENSG00000186468	0	3.67475	0	0	0.02845	23.079	495.346	0	0	0	214.379	0
ENSG00000255836	0	0	0	0	0	0	677.446	0	0	0	0	0
ENSG00000136238	0	0	0	0	0	55.3892	727.716	0	0	0	0	0
ENSG00000267389	0	0	0	0	0	0	0	0	0	0	0	666.679
ENSG00000162244	0	0	0	44.5469	0	87.2656	790.035	0	0	0	0	0
ENSG00000136521	0	0	0	0	0	0	653.072	0	0	0	0	0
ENSG00000108654	0	12.6736	0	0	0.450604	97.4141	117.806	4.40333	0	640.128	0	0
ENSG00000100554	0	0	0	0	0	0	649.068	0	0	0	0	0
ENSG00000128245	0	0	0	0	0	3.25574	646.189	0	0	0	0	0
ENSG00000253234	0	0	0	0	0	0	0	0	0	0	0	640.62
ENSG00000184900	0	0	0	0	0	0	639.982	0	0	0	0	0
ENSG00000093010	0	26.0007	0	0	1.21856	0	655.739	0	0	0	0	0
ENSG00000049167	0	0	0	0	0	1.92941	628.704	0	0	0	0	0
ENSG00000128573	0	0	0	0	0	0	0	0	0	617.661	0	0
ENSG00000114054	0	0	0	0	0	0	616.145	0	0	0	0	0
ENSG00000172538	0	0	0	0	0	0	604.231	0	0	0	0	0
ENSG00000136810	0	98.1916	0	0	0	0	695.004	0	0	0	0	0
ENSG00000109107	0	0	0	0	0	38.521	632.925	0	0	0	0	0
ENSG00000087258	0	0	0	0	0	0	574.128	0	0	0	0	0
ENSG00000288995	0	0	0	0	0	30.3503	601.527	0	0	0	0	0
ENSG00000136682	0	0	0	0	0	0	564.062	0	0	0	0	0
ENSG00000113758	0	0	0	0	0	0	557.576	0	0	0	0	0
ENSG00000139182	0	0	0	0	0	0	553.679	0	0	0	0	0
ENSG00000259366	0	0	0	2.70199	0	0	553.24	0	0	0	0	0
ENSG00000075142	0	0	0	0	0	0	547.605	0	0	0	0	0
ENSG00000244346	0	0	0	0	0	0	540.444	0	0	0	0	0
ENSG00000179041	0	0	0	0	0	0	537.603	0	0	0	0	0
ENSG00000050165	0	0	0	0	0	0	536.739	0	0	0	0	0
ENSG00000189376	0	0	0	0	0	0	533.451	0	0	0	0	0
ENSG00000160213	0	0	0	0	0	15.4175	544.721	0	0	0	0	0
ENSG00000277147	0	11.2836	0	0	0	5.28272	540.089	0	0	0	0	0
ENSG00000213923	0	0	0	0	0	37.5837	554.508	0	0	0	0	0
ENSG00000173960	0	0	0	0	0	0	515.97	0	0	0	0	0
ENSG00000133169	0	0	0	0	0	0	500.224	0	0	0	0	0
ENSG00000171951	0	0	0	0	0	0	496.446	0	0	0	0	0
ENSG00000120333	0	0	0	0	0	0	481.732	0	0	0	0	0
ENSG00000242894	0	0	0	0	0	0	0	0	0	0	0	481.517
ENSG00000105290	0	0	0	0	0	0	481.48	0	0	0	0	0
ENSG00000197165	0	0	0	0	0	2.54427	0	0	0	0	0	482.934
ENSG00000010404	0	0	0	0	0	10.2847	487.935	0	0	0	0	0
ENSG00000188938	0	0	0	0	0	0	472.227	0	0	0	0	0
ENSG00000197111	0	0	0	34.6799	0	122.972	399.713	223.9	0	4.95717	0	0
ENSG00000100997	0	0	0	0	0	17.0746	485.87	0	0	0	0	0
ENSG00000165487	0	0	0	0	0	5.71734	471.764	0	0	0	0	0
ENSG00000101856	0	0	0	0	0	0	455.256	0	0	0	0	0
ENSG00000198668	7.91766	0	0	0	0	124.908	586.334	0	0	0	0	0
ENSG00000132639	0	0	0	0	0	0	451.679	0	0	0	0	0
ENSG00000198839	0	0	0	0	0	0	450.676	0	0	0	0	0
ENSG00000171246	0	0	0	0	0	0	450.231	0	0	0	0	0
ENSG00000138709	0	0	0	0	0	0	448.128	0	0	0	0	0
ENSG00000238741	0	2.87733	0	0	0	1151.65	1599.39	0	0	0	0	0
ENSG00000187094	0	0	0	0	0	0	430.55	0	0	0	0	0
ENSG00000279765	0	0	0	0	0	0.052297	429.398	0	0	0	0	0
ENSG00000128335	0	0	0	0	0	18.1706	444.974	0	0	0	0	0
ENSG00000200084	156.583	3.21093	0	462.747	359.419	200.612	1606.29	0	0	0	0	0
ENSG00000074800	0	13.7218	0	0	0.984918	75.5084	513.308	0	0	0	0	0
ENSG00000139433	0	0	0	0	0	0	417.161	0	0	0	0	0
ENSG00000167658	35.9381	236.533	59.7727	0	6.92399	150.032	905.666	0	0	0	0	0
ENSG00000100316	504.692	0	0	79.5832	5.58959	97.9621	1103.67	0	0	0	0	0
ENSG00000090861	0	0	0	9.03838	0	0	423.541	0	0	0	0	0
ENSG00000202357	0	14.2303	0	9.31825	78.9588	212.208	0	0	0	0	0	729.094
ENSG00000271980	0	0	0	0	0	0	411.869	0	0	0	0	0
ENSG00000105750	0	0	0	0	0	5.99915	417.829	0	0	0	0	0
ENSG00000256222	10.4394	23.51	170.483	38.4473	45.5142	133.776	0	0	0	0	0	831.942
ENSG00000175582	19.5872	0	0	0	0	28.2312	457.524	0	0	0	0	0
ENSG00000204065	0	0	0	0	0	0	404.212	0	0	0	0	0
ENSG00000106484	0	0	0	0	0	0.439383	399.38	0	0	0	0	0
ENSG00000117519	0	0	0	0	0	40.5601	435.147	0	0	0	0	0
ENSG00000146833	0	0	0	0	0	0	393.038	0	0	0	0	0
ENSG00000112658	0	0	0	0	0	0	392.569	0	0	0	0	0
ENSG00000171476	0	1.84403	0	0	2.31232	16.4492	412.794	0	0	0	0	0
ENSG00000055044	0	11.6307	0	0	1.30496	0	402.557	0	0	0	0	0
ENSG00000278175	0	0	0	0	0	0	0	0	0	385.426	0	0
ENSG00000147416	0	0	0	0	0	29.4928	413.477	0	0	0	0	0
ENSG00000140988	26.9163	33.2243	0	56.1202	39.3215	114.66	650.559	0	0	0	0	0
ENSG00000116871	0	0	0	0	0	0	380.109	0	0	0	0	0
ENSG00000277957	0	0	0	0.047184	0	0	379.945	0	0	0	0	0
ENSG00000138029	0	0	0	0	0	0	378.24	0	0	0	0	0
ENSG00000204882	0	0	0	0	0	0	375.146	0	0	0	0	0
ENSG00000137710	0	0	16.3486	0	2.08114	4.12979	396.928	0	0	0	0	0
ENSG00000089199	0	0	0	0	0	0	369.97	0	0	0	0	0
ENSG00000137504	0	0	0	0	0	0.11146	0	0	0	369.945	0	0
ENSG00000109381	0	0	0	0	0.047356	17.759	387.087	0	0	0	0	0
ENSG00000201523	0	9.42059	0	0	30.7343	5.97044	0	414.343	0	0	0	0
ENSG00000109436	0	0	0	0	0.02112	6.35709	0	0	0	0	0	373.13
ENSG00000188385	0	12.6702	0	0	0	0	0	0	0	374.978	0	0
ENSG00000161204	0	0	0	0	0	0	360.365	0	0	0	0	0
ENSG00000187950	0	0	0	0	0	0	357.75	0	0	0	0	0
ENSG00000078018	0	0	0	0	0	0	354.263	0	0	0	0	0
ENSG00000187735	0	0	0	0	0	4.01933	357.484	0	0	0	0	0
ENSG00000128805	0	0	0	0	0	11.4554	361.738	0	0	0	0	0
ENSG00000175874	0	0	0	0	0	0	350.012	0	0	0	0	0
ENSG00000137200	0	0	0	0	0	0	344.418	0	0	0	0	0
ENSG00000068137	0	0	0	0	0	0	344.23	0	0	0	0	0
ENSG00000162630	0	0	0	0	0	0	342.914	0	0	0	0	0
ENSG00000126803	0	0	0	0	0	0	341.853	0	0	0	0	0
ENSG00000166435	0	1.76012	0	0	0	0	0	0	0	343.397	0	0
ENSG00000134453	0	0	0	0	0	0	339.159	0	0	0	0	0
ENSG00000171365	0	0	0	0	0	2.4624	338.905	0	0	0	0	0
ENSG00000202198	52.8987	40.4898	347.97	5.88484	0.034935	3.67737	220.441	558.43	0	1.11269	0	0
ENSG00000165338	0	0	0	0	0	0	325.894	0	0	0	0	0
ENSG00000099783	0	0	0	0	0	0	321.598	0	0	0	0	0
ENSG00000136720	0	0	0	0	0	0	320.522	0	0	0	0	0
ENSG00000198792	83.4556	15.4577	0	0.138502	0	2.76912	422.155	0	0	0	0	0
ENSG00000152455	0	0	0	0	0	0	319.668	0	0	0	0	0
ENSG00000123560	0	0	0	0	0	0	319.473	0	0	0	0	0
ENSG00000164022	0	3.04214	0	0	0	0	319.003	0	0	0	0	0
ENSG00000159346	0	0	0	0	2.73258	38.0356	350.355	0	0	0	0	0
ENSG00000270647	1.29899	0	0	0	0	0	308.011	0	0	0	0	0
ENSG00000063180	0	0	0	0	0	0	305.352	0	0	0	0	0
ENSG00000129625	0	0	0	0	0	0	304.498	0	0	0	0	0
ENSG00000170027	0	6.46669	0	0	0	21.8305	332.778	0	0	0	0	0
ENSG00000112701	0	0	0	0	0	1.12866	305.395	0	0	0	0	0
ENSG00000088832	0	0	0	0	0	42.3438	344.718	0	0	0	0	0
ENSG00000129244	0	0	0	0	0	0	300.911	0	0	0	0	0
ENSG00000026025	0	0	0	0	0	323.076	623.141	0	0	0	0	0
ENSG00000173575	0	0.109552	0	3.14919	0.201674	0.402525	303.77	0	0	0	0	0
ENSG00000111640	0	0	0	130.732	1.24382	343.72	775.372	0	0	0	0	0
ENSG00000124772	0	0	0	0	0	2.40297	299.805	0	0	0	0	0
ENSG00000182149	0	0	0	0	0	0	295.51	0	0	0	0	0
ENSG00000229124	0	0	0	0	0	0	294.526	0	0	0	0	0
ENSG00000188460	0	0	0	10.7172	0	5.20763	309.859	0	0	0	0	0
ENSG00000131236	0	0	92.0759	0	3.29355	76.5161	461.282	0	0	0	0	0
ENSG00000162735	3.36139	0	0	0	0	2.84477	294.307	0	0	0	0	0
ENSG00000153904	0	0	0	0	0	0	287.193	0	0	0	0	0
ENSG00000136888	0	0	0	0	0	47.5355	333.5	0	0	0	0	0
ENSG00000175395	0	0	0	0	0	0.228342	283.126	0	0	0	0	0
ENSG00000054965	0	0	0	0	0	0	282.89	0	0	0	0	0
ENSG00000124608	0	0	0	0	0	0	282.403	0	0	0	0	0
ENSG00000142541	1.33102	7.74789	5.51339	20.6274	9.8667	154.698	480.837	0	0	0	0	0
ENSG00000104331	0	0	0	0	0	0	280.195	0	0	0	0	0
ENSG00000227372	0	0	0	0	0	0	279.876	0	0	0	0	0
ENSG00000096746	0	0	0	0	0	0	278.988	0	0	0	0	0
ENSG00000137312	0	0	0	0	0	4.61765	281.941	0	0	0	0	0
ENSG00000173812	0	0	0	0	0	17.1335	294.274	0	0	0	0	0
ENSG00000283743	0	0	0	0	0	0	276.681	0	0	0	0	0
ENSG00000125648	0	0	0	0	1.06709	45.6317	322.894	0	0	0	0	0
ENSG00000184254	0	0	0	0	0	0	0	0	0	0	0	275.202
ENSG00000185666	0	0	0	0	0	0	58.5091	0	0	214.852	0	0
ENSG00000174197	0	0	0	0	0	0.706533	0	0	0	0	0	272.387
ENSG00000259045	31.401	0	265.559	102.261	59.2906	661.241	0	0	0	0	0	1391.33
ENSG00000108774	0	0	0	0	0	106.002	377.164	0	0	0	0	0
ENSG00000188933	0	0	0	0	0	0	237.239	0	0	31.8189	0	0
ENSG00000153046	0	0	0	0	0	0	268.712	0	0	0	0	0
ENSG00000150867	0	0	0	0	0	0	268.405	0	0	0	0	0
ENSG00000165795	0	0	0	0	0	0	268.379	0	0	0	0	0
ENSG00000266412	0	0	0	0	0	11.2687	279.347	0	0	0	0	0
ENSG00000206812	0	0	0	0	0	0	0	0	0	267.349	0	0
ENSG00000090487	0	0	0	0	0	4.79053	272.083	0	0	0	0	0
ENSG00000100307	0	0	0	6.12811	0	0	271.963	0	0	0	0	0
ENSG00000270906	45.2736	13.7544	143.896	32.2956	5.69891	98.9797	0	146.255	0	0	0	458.426
ENSG00000173786	0	0	0	0	0	3.7166	266.503	0	0	0	0	0
ENSG00000006210	0	0	0	0	0	0.654696	261.808	0	0	0	0	0
ENSG00000105401	0	0	0	0	0	0	260.505	0	0	0	0	0
ENSG00000125868	0	0	0	0	0	7.91887	265.978	0	0	0	0	0
ENSG00000176490	0	0	0	0	0	0	256.934	0	0	0	0	0
ENSG00000240606	0	11.4983	0	5.89971	0.872319	25.2821	0	0	0	0	0	299.546
ENSG00000105968	0	0	0	0	0	23.5387	278.664	0	0	0	0	0
ENSG00000170832	0	0	0	0	0	0	254.968	0	0	0	0	0
ENSG00000176624	0	0	0	0	0	0	254.138	0	0	0	0	0
ENSG00000134108	0	0	0	0	0	3.85091	254.76	0	0	0	0	0
ENSG00000153066	0	18.0925	0	0	0	30.7975	0	0	0	0	0	298.638
ENSG00000135535	0	0	0	0	0	13.5626	263.275	0	0	0	0	0
ENSG00000198208	0	0	0	0	0	0	249.389	0	0	0	0	0
ENSG00000131095	0	0	0	0	0	0	247.713	0	0	0	0	0
ENSG00000164323	0	0	0	0	0	0	247.155	0	0	0	0	0
ENSG00000132718	0	0	0	0	0	0	246.607	0	0	0	0	0
ENSG00000170775	0	0	0	0	0	0	244.665	0	0	0	0	0
ENSG00000164190	0	1.08143	0	0	0.037083	22.7726	266.656	0	0	0	0	0
ENSG00000186212	0	0	0	0	0	0	242.291	0	0	0	0	0
ENSG00000134884	0	0	0	0	1.89464	30.3573	273.582	0	0	0	0	0
ENSG00000168309	0	0	0	0	0	0	239.168	0	0	0	0	0
ENSG00000170954	0	0	0	0	0	0	238.394	0	0	0	0	0
ENSG00000029993	0	0	0	0	0	0	238.109	0	0	0	0	0
ENSG00000092964	0	0	0	7.42664	2.30715	27.4964	274.24	0	0	0	0	0
ENSG00000130193	0	0	0	0	0	0	236.728	0	0	0	0	0
ENSG00000052723	0	0	0	0	0	0	235.791	0	0	0	0	0
ENSG00000180875	0	0	0	0	0	0	235.277	0	0	0	0	0
ENSG00000135821	0	0	0	0	1.59241	64.7987	301.395	0	0	0	0	0
ENSG00000183354	0	0	0	0.255263	0	0	235.001	0	0	0	0	0
ENSG00000009307	9.74798	0	0	0	0	0	244.06	0	0	0	0	0
ENSG00000077097	0	0	0	0	0	4.64764	236	0	0	0	0	0
ENSG00000265241	0	0	0	0	0	4.32172	235.058	0	0	0	0	0
ENSG00000270350	0	0	0	27.5365	0	12.301	0	270.392	0	0	0	0
ENSG00000099860	0	0	0	0	0	28.1005	258.536	0	0	0	0	0
ENSG00000166734	0	0.117831	0	0	0	8.38711	238.023	0	0	0	0	0
ENSG00000165119	0	0.030541	0	0	0.310337	43.1363	272.959	0	0	0	0	0
ENSG00000117616	0	0	0	0	0	16.2226	245.622	0	0	0	0	0
ENSG00000172575	0	0	0	0	0	0	228.482	0	0	0	0	0
ENSG00000089597	0	2.10042	0	0	2.2466	61.0985	293.656	0	0	0	0	0
ENSG00000289236	0	0	0	0	0	0	228.07	0	0	0	0	0
ENSG00000100129	0	0	0	0	0	16.4164	244.428	0	0	0	0	0
ENSG00000240057	0	0	0	0	0	0	227.885	0	0	0	0	0
ENSG00000160445	0	0	0	0	0	0.877999	228.046	0	0	0	0	0
ENSG00000213699	0	0	0	0	0	0.688128	226.785	0	0	0	0	0
ENSG00000100095	0	0	0	0	0	0	224.88	0	0	0	0	0
ENSG00000128872	0	0	0	0	0	21.0374	245.358	0	0	0	0	0
ENSG00000026036	0	0	0	0	0	0	224.195	0	0	0	0	0
ENSG00000162702	0	0	0	0	0	0	223.617	0	0	0	0	0
ENSG00000167193	0	0	0	0	0	7.81423	231.232	0	0	0	0	0
ENSG00000136854	0	0	0	0	0	0	221.983	0	0	0	0	0
ENSG00000182674	0	0	0	0	0	0	221.977	0	0	0	0	0
ENSG00000141098	0	0	0	0	0	0.656802	222.545	0	0	0	0	0
ENSG00000204634	0	0	0	0	0	0	221.462	0	0	0	0	0
ENSG00000280571	0	0	0	0	0	0	220.252	0	0	0	0	0
ENSG00000159202	0	0	0	0	0	5.692	225.422	0	0	0	0	0
ENSG00000213639	0	0	0	0	0	4.72708	223.698	0	0	0	0	0
ENSG00000165102	0	0	0	0	0	25.4609	243.568	0	0	0	0	0
ENSG00000215126	0	0	0	0	0	0	0	0	0	0	0	216.404
ENSG00000100320	0	0	0	0	0	32.1356	248.049	0	0	0	0	0
ENSG00000188554	0	0	0	0	0	0	214.977	0	0	0	0	0
ENSG00000170075	0	0	0	0	0	0	212.946	0	0	0	0	0
ENSG00000033627	0	0	0	0	0.143625	3.28822	215.86	0	0	0	0	0
ENSG00000100284	0	0	0	0	0	0	212.313	0	0	0	0	0
ENSG00000046653	0	0	0	0	0	0.149236	212.371	0	0	0	0	0
ENSG00000225783	0	1.12336	0	0.026039	0	0.122923	6.1604	13.9344	0	1.43685	191.94	0
ENSG00000105640	0	0	0	0	0	171.29	382.955	0	0	0	0	0
ENSG00000102804	3.43877	0	1.7265	0	0	4.28808	219.506	0	0	0	0	0
ENSG00000169554	0	3.10994	0	213.093	0	22.1649	446.571	0	0	0	0	0
ENSG00000261542	0	0	0	0	0	0	207.674	0	0	0	0	0
ENSG00000132716	0	0	0	0	0	0	207.244	0	0	0	0	0
ENSG00000185736	0	0	0	0	0	0	205.979	0	0	0	0	0
ENSG00000215790	0	0	0	0	0	0	205.928	0	0	0	0	0
ENSG00000169567	0	0	0	0	0	30.5245	233.209	0	0	0	0	0
ENSG00000152193	0	0	0	0	0	0	202.622	0	0	0	0	0
ENSG00000142864	0	0	0	0	0	10.6951	213.266	0	0	0	0	0
ENSG00000150656	0	0	0	0	0	0	202.553	0	0	0	0	0
ENSG00000180071	0	0	0	0	0	0	202.348	0	0	0	0	0
ENSG00000019505	0	0	0	0	0	0	201.593	0	0	0	0	0
ENSG00000023516	0	0	0	0	0	5.26216	206.368	0	0	0	0	0
ENSG00000197746	0	43.9392	0	0	0	274.896	519.369	0	0	0	0	0
ENSG00000265813	1.41728	31.3725	0	0	0.810474	1.43629	0	0	0	0	0	235.492
ENSG00000137409	0	0	0	0	0	0	194.34	0	0	5.95272	0	0
ENSG00000026297	0	0	0	0	0	0	0	198.085	0	0	0	0
ENSG00000131711	1.01029	0	0	0	0	1.87261	199.051	0	0	0	0	0
ENSG00000105649	0	0	0	0	0	0	194.785	0	0	0	0	0
ENSG00000179242	0	0	0	0	0.005814	0	193.873	0	0	0	0	0
ENSG00000112715	4.3816	0	63.942	0	0	3.08845	264.849	0	0	0	0	0
ENSG00000125249	0	0	0	11.7517	0	3.80991	208.64	0	0	0	0	0
ENSG00000145685	0	0	0	0	0	4.60147	197.455	0	0	0	0	0
ENSG00000173402	0	0	0	0	0	9.09724	201.733	0	0	0	0	0
ENSG00000229754	0	0	0	0	0	0	0	0	0	0	0	192.578
ENSG00000168209	0	0	0	0	0	0	191.58	0	0	0	0	0
ENSG00000067715	0	0	0	0	0	0.327996	191.87	0	0	0	0	0
ENSG00000196396	0	0	0	5.76573	0	6.31736	202.288	0	0	0	0	0
ENSG00000260032	0	8.00632	0	0	0	7.50199	205.458	0	0	0	0	0
ENSG00000129422	0	0	0	0	0.40075	7.73001	195.378	0	0	0	0	0
ENSG00000132356	0	0	1.51847	0	0	8.50437	196.144	0	0	0	0	0
ENSG00000196262	0.254211	0	0	0	0	20.9449	206.341	0	0	0	0	0
ENSG00000213390	0	0	0	0	0	0	182.541	0	0	0	0	0
ENSG00000110888	0	0	0	0	0	2.00709	184.082	0	0	0	0	0
ENSG00000204590	0	0	0	0	0	0	181.171	0	0	0	0	0
ENSG00000197535	0	0	0	0	0	11.984	190.758	0	0	0	0	0
ENSG00000165152	0	0	0	0	0	0	178.649	0	0	0	0	0
ENSG00000139971	0	0	0	0.556363	0	0	178.716	0	0	0	0	0
ENSG00000100644	0	0	0	0	0.468156	13.261	168.643	0	0	23.2378	0	0
ENSG00000158828	0	0	0	0	0	0	178.121	0	0	0	0	0
ENSG00000149930	0	0	0	0	0	0	177.111	0	0	0	0	0
ENSG00000123416	0	4.07658	0	0	0	202.177	383.197	0	0	0	0	0
ENSG00000075651	0	0	0	0	0	0	176.205	0	0	0	0	0
ENSG00000131966	0	0	0	0	0	12.9324	188.655	0	0	0	0	0
ENSG00000150712	0	0	0	0	0	1.95276	175.494	0	0	0	0	0
ENSG00000075826	0	0	0	0	0	0	173.413	0	0	0	0	0
ENSG00000166963	0	0	0	0	0	0.25531	173.635	0	0	0	0	0
ENSG00000101109	5.6739	0	0	0	0.441448	22.0089	201.103	0	0	0	0	0
ENSG00000224505	0	0	0	0	0	0	172.333	0	0	0	0	0
ENSG00000166855	0	0	0	0	0	0	172.12	0	0	0	0	0
ENSG00000015171	0	0	0	0	0	0	171.823	0	0	0	0	0
ENSG00000163285	0	0	0	0	0	0	171.123	0	0	0	0	0
ENSG00000198146	0	0	0	0	0	0	170.392	0	0	0	0	0
ENSG00000116903	0	0	0	0	0.539045	0	170.415	0	0	0	0	0
ENSG00000106266	0	0	0	0	0	0	169.611	0	0	0	0	0
ENSG00000136237	0	0	0	0	0	2.54691	171.74	0	0	0	0	0
ENSG00000160321	0	0	0	0	0	0	0	0	0	0	0	166.484
ENSG00000198585	0	0	0	143.188	0	0	308.77	0	0	0	0	0
ENSG00000182809	0	0	0	0	0	0	165.227	0	0	0	0	0
ENSG00000125630	0	0	0	0	0	0	163.539	0	0	0	0	0
ENSG00000139132	0	0	0	0	0	0	163.197	0	0	0	0	0
ENSG00000129235	0	0	0	0	0	0	0	0	0	0	0	162.775
ENSG00000128683	0	0	0	0	0	0	162.281	0	0	0	0	0
ENSG00000115216	242.031	0	0	0	0	0	403.776	0	0	0	0	0
ENSG00000121871	0	0	0	0	0	0	161.082	0	0	0	0	0
ENSG00000018236	0	14.9104	0	0	0	0	175.65	0	0	0	0	0
ENSG00000286057	0	0	0	0	0	0	0	0	0	0	0	159.651
ENSG00000149557	0	0	0	0	0	0	158.727	0	0	0	0	0
ENSG00000110696	3.92787	0	0	0	0	0.526082	163.163	0	0	0	0	0
ENSG00000099308	0	0	0	0	0	0	158.036	0	0	0	0	0
ENSG00000177103	0	0	0	0	0	0	157.478	0	0	0	0	0
ENSG00000158079	0	0	0	0	0	0	157.327	0	0	0	0	0
ENSG00000087274	0	0	0	0	0	25.0908	0	0	0	0	182.402	0
ENSG00000157064	0	0	0	0	0	0	156.238	0	0	0	0	0
ENSG00000006715	0	0	0	0	0	0	152.882	0	0	0	0	0
ENSG00000126500	0	0	0	0	0	0	152.44	0	0	0	0	0
ENSG00000171877	0	0	0	0	0	0	151.852	0	0	0	0	0
ENSG00000142185	0	0	0	0	0	0	150.97	0	0	0	0	0
ENSG00000196547	0	0	0	0	0	6.24889	155.341	0	0	0	0	0
ENSG00000110436	0	0	0	0	0	0	148.912	0	0	0	0	0
ENSG00000161642	0	0	0	0	0	14.0866	0	0	0	0	162.033	0
ENSG00000170144	0	0	1.21427	0	0	7.25453	155.77	0	0	0	0	0
ENSG00000096968	0	0	0	0	0	0	146.918	0	0	0	0	0
ENSG00000100280	0	0	11.7995	0	0.561086	42.1531	201.224	0	0	0	0	0
ENSG00000103197	0	0	0	0	0	0	145.335	0	0	0	0	0
ENSG00000145362	0	2.3073	0	0	0.015187	1.98487	149.624	0	0	0	0	0
ENSG00000280122	0	0.041574	0	0	2.26421	3.65417	0	140.632	0	9.57254	0	0
ENSG00000182253	0	0	0	0	0	0	144.041	0	0	0	0	0
ENSG00000112531	0	0	0	0	0	8.95079	152.446	0	0	0	0	0
ENSG00000131143	0.449868	0	0	0	0	33.6842	177.345	0	0	0	0	0
ENSG00000124507	0	0	0	0	0	0	142.353	0	0	0	0	0
ENSG00000114353	4.06164	1.28531	0	3.55051	0.00473	58.9489	209.561	0	0	0	0	0
ENSG00000054523	0	2.53851	0	0	0	4.17588	0	0	0	145.783	0	0
ENSG00000047365	0	0	0	0	0	8.94856	147.663	0	0	0	0	0
ENSG00000109339	0	0	0	0	0	0	137.834	0	0	0	0	0
ENSG00000087250	0	0	0	0	0	0	137.441	0	0	0	0	0
ENSG00000131437	0	0	0	0	0	0	137.344	0	0	0	0	0
ENSG00000102699	0	0	0	0	0	15.4897	152.481	0	0	0	0	0
ENSG00000227391	0	0	0	0	0	0	0	136.245	0	0	0	0
ENSG00000184792	0	0	0	0	0	0	135.669	0	0	0	0	0
ENSG00000163029	0	0	0	0	0	0	135.564	0	0	0	0	0
ENSG00000242028	0	0	0	0	0	0.182027	134.719	0	0	0	0	0
ENSG00000135823	0	0	0	0	0	0	134.446	0	0	0	0	0
ENSG00000160633	0	0	0	0	0	0	134.409	0	0	0	0	0
ENSG00000204371	0	0	0	0	0	0	133.575	0	0	0	0	0
ENSG00000286214	0	0	0	0	0	0	133.552	0	0	0	0	0
ENSG00000180354	0	0	0	0	0	0	132.709	0	0	0	0	0
ENSG00000166974	0	0	0	0	2.0662	5.51745	140.145	0	0	0	0	0
ENSG00000131626	0	0	0	1.6998	0	1.45114	135.321	0	0	0	0	0
ENSG00000166747	0	0	0	0	0	8.88358	139.763	0	0	0	0	0
ENSG00000085063	0	0	0	0	0	7.0944	137.289	0	0	0	0	0
ENSG00000107147	0	0	0	0	0	0	129.316	0	0	0	0	0
ENSG00000249684	0	0	0	0	0	90.5372	0	0	0	0	219.228	0
ENSG00000178965	0	0	0	0	0	0	128.642	0	0	0	0	0
ENSG00000233369	0	0	0	0	0	15.0386	143.583	0	0	0	0	0
ENSG00000166913	0	0	0	0	0	9.37281	136.805	0	0	0	0	0
ENSG00000108312	0	0	0	0	0	27.4817	154.754	0	0	0	0	0
ENSG00000171735	0	0	0	0	0	0	126.882	0	0	0	0	0
ENSG00000049618	0	0	0	0	0.126663	4.84501	131.746	0	0	0	0	0
ENSG00000144713	32.1706	10.1041	94.8686	13.2292	7.28054	175.533	0	0	0	0	0	459.802
ENSG00000005007	0	0	0	0	0	0	126.401	0	0	0	0	0
ENSG00000256043	0	0	0	0	0	3.99514	129.82	0	0	0	0	0
ENSG00000078140	0	0	0	0	0.016031	0	125.495	0	0	0	0	0
ENSG00000224078	25.7665	0.565819	0.924743	0.16542	2.90677	66.8612	221.653	0	0	0	0	0
ENSG00000258947	0	0	0	0	0	0.238332	124.151	0	0	0	0	0
ENSG00000173276	0	0	0	0	0.078658	0	123.825	0	0	0	0	0
ENSG00000198722	0	0	0	0	0	5.14471	128.567	0	0	0	0	0
ENSG00000185596	0	0.101787	0	0	0	0.324238	0	0	0	0	0	123.639
ENSG00000163349	0	0	0	0	0	3.73987	126.579	0	0	0	0	0
ENSG00000155097	0	0	0	0	0	0	122.208	0	0	0	0	0
ENSG00000162664	0	0	0	0	0	0	121.922	0	0	0	0	0
ENSG00000149091	0	0.574969	0	0	0	3.85185	125.712	0	0	0	0	0
ENSG00000196502	0	0	0	0	0	0.65641	0	0	0	0	0	121.525
ENSG00000080845	0	0	0	6.84472	0	4.50455	132.053	0	0	0	0	0
ENSG00000048649	0	0	0	0	0.982851	3.15092	124.468	0	0	0	0	0
ENSG00000077235	0	1.50251	0	0	0	7.65659	128.8	0	0	0	0	0
ENSG00000198836	0	0	0	0	0	0.72084	119.632	0	0	0	0	0
ENSG00000110092	54.0763	0	0	0	0	29.7261	202.47	0	0	0	0	0
ENSG00000198910	0	0	0	0	0	0	118.415	0	0	0	0	0
ENSG00000100897	0	0	0	0	0	12.0698	129.763	0	0	0	0	0
ENSG00000150768	0	0	0	0	0	0	117.176	0	0	0	0	0
ENSG00000197386	0	0	0	5.28889	0.124613	1.86244	124.226	0	0	0	0	0
ENSG00000204220	0	0	0	0	0	0	116.671	0	0	0	0	0
ENSG00000203930	6.72839	3.0481	0	0	1.81645	5.72801	133.35	0	0	0	0	0
ENSG00000147852	0	0	0	0	0	0	115.76	0	0	0	0	0
ENSG00000169432	0	0	0	0	0	0.510567	115.846	0	0	0	0	0
ENSG00000163257	0	0	0	0	0	5.05945	120.233	0	0	0	0	0
ENSG00000164091	0	0	0	0	0	21.3658	135.303	0	0	0	0	0
ENSG00000182957	0	0	0	0	0	6.65215	120.017	0	0	0	0	0
ENSG00000178974	0	0	0	0	0.067225	0	113.289	0	0	0	0	0
ENSG00000006611	0	0	0	0	0	0	0	0	0	113.184	0	0
ENSG00000170248	0	0	0	0	0	0	112.715	0	0	0	0	0
ENSG00000148730	0	0	0	0	0	19.9741	132.538	0	0	0	0	0
ENSG00000069702	0	0	0	0	0	0.70114	113.264	0	0	0	0	0
ENSG00000152601	0	9.57053	0	4.95705	0.413541	24.3374	151.179	0	0	0	0	0
ENSG00000015676	0	0	0	0	0	0	111.669	0	0	0	0	0
ENSG00000212251	0	0	0	0	25.9397	7.97068	0	0	0	0	0	145.552
ENSG00000163956	0	0	0	0	0.023249	0	111.461	0	0	0	0	0
ENSG00000104731	0	0	0	0	1.4891	5.4347	118.319	0	0	0	0	0
ENSG00000164929	0	0	0	0	0	0	111.224	0	0	0	0	0
ENSG00000124422	0	0	0	0	0	28.1128	137.975	0	0	0	0	0
ENSG00000151148	0	0	0	0	0	0	109.483	0	0	0	0	0
ENSG00000171451	0	0	0	0	0	0	109.356	0	0	0	0	0
ENSG00000103257	0	0	0	0	0	4.13253	0	0	0	0	0	112.486
ENSG00000048028	0	0	0	0	0	48.9558	157.089	0	0	0	0	0
ENSG00000145476	0	0	0	0	0	2.28515	109.95	0	0	0	0	0
ENSG00000177463	0	0	0	0	0	0	107.596	0	0	0	0	0
ENSG00000242808	0	0	0	0	0	2.22438	108.562	0	0	0	0	0
ENSG00000204160	0	0	0	0	0	0	105.843	0	0	0	0	0
ENSG00000099219	0	0	0	0	0	0	103.296	0	0	0	0	0
ENSG00000196405	0	0	0	0	0	19.0634	121.987	0	0	0	0	0
ENSG00000204852	0	0	0	0	0	0	102.754	0	0	0	0	0
ENSG00000078549	0	0	0	0	0	0	102.585	0	0	0	0	0
ENSG00000196104	0	0	0	0	0	0	101.832	0	0	0	0	0
ENSG00000177888	0	0	0	0	0	0	101.601	0	0	0	0	0
ENSG00000175606	0	0	0	0	0	1.26679	102.768	0	0	0	0	0
ENSG00000068796	0	0	0	0	0	0	101.187	0	0	0	0	0
ENSG00000259776	0	0	0	0	0	0	0	0	0	0	0	100.499
ENSG00000061676	0	0	0	0	0	0.44792	100.883	0	0	0	0	0
ENSG00000138442	0	0	0	0	0	0	100.423	0	0	0	0	0
ENSG00000279812	0	0	0	0	0	0	0	100.295	0	0	0	0
ENSG00000266185	16.05	0	0	0	0	0	0	116.192	0	0	0	0
ENSG00000126775	0	0	0	0	0	0	99.8017	0	0	0	0	0
ENSG00000260230	0	0	0	0	0	0	99.5683	0	0	0	0	0
ENSG00000089737	0	0	0	0	0	14.5537	113.936	0	0	0	0	0
ENSG00000114739	0	0	0	0	0	0	99.0462	0	0	0	0	0
ENSG00000168675	0	0	0	0	1.85111	1.43501	101.951	0	0	0	0	0
ENSG00000105993	0	0	0	0	0	0	98.1153	0	0	0	0	0
ENSG00000151025	0	0	0	0	0	0	98.0417	0	0	0	0	0
ENSG00000280046	0	0.06193	0	0	0	1.73047	99.7809	0	0	0	0	0
ENSG00000054267	0	0	0	0	0	2.80397	100.437	0	0	0	0	0
ENSG00000160877	0	0	0	0	0	2.14207	99.0127	0	0	0	0	0
ENSG00000198369	0	0	0	0	2.03928	10.1637	0	0	0	0	108.864	0
ENSG00000144724	0	0	0	0	0	0.972798	97.2527	0	0	0	0	0
ENSG00000114127	0	0	0	0	0	2.37021	98.51	0	0	0	0	0
ENSG00000231074	0	0	0	0	0	1.06656	0	0	0	96.6374	0	0
ENSG00000070367	0	0	0	0	0	0	95.4056	0	0	0	0	0
ENSG00000277053	0	0	0	0	0	48.754	143.742	0	0	0	0	0
ENSG00000102870	0	0	0	0	0	0	94.6612	0	0	0	0	0
ENSG00000171368	0	0	0	0	0	0	92.7982	0	0	0	0	0
ENSG00000110435	0	0	0	0	0.628166	6.25489	99.6485	0	0	0	0	0
ENSG00000196090	0	0	0	0	0	0	92.6065	0	0	0	0	0
ENSG00000198162	0	0	0	0	0.220964	0	92.7506	0	0	0	0	0
ENSG00000103657	0	0	0	0	0	0	92.2042	0	0	0	0	0
ENSG00000118058	0	0.959079	0	0	3.24936	17.8228	113.75	0	0	0	0	0
ENSG00000198646	0	0	0	0	0	9.91644	101.392	0	0	0	0	0
ENSG00000131018	0	0	0	0	0	17.4541	106.543	0	0	0	0	0
ENSG00000142408	0	0	0	0	0	0	88.2171	0	0	0	0	0
ENSG00000255399	0	0	0	0	0	0	0	0	0	87.9521	0	0
ENSG00000168280	0	0	0	0	0	0	87.9059	0	0	0	0	0
ENSG00000261087	0	0	0	0	0	0	87.4887	0	0	0	0	0
ENSG00000107771	0	0	0	4.82872	0	48.1999	140.46	0	0	0	0	0
ENSG00000197081	0	0	0	6.8418	5.49062	4.95627	0	0	103.243	0	0	0
ENSG00000128564	0	0	0	0	0	0	85.8674	0	0	0	0	0
ENSG00000177370	0	0	0	0	0	0	85.5698	0	0	0	0	0
ENSG00000172915	0	0	0	0	0	0.574889	86.0761	0	0	0	0	0
ENSG00000196376	0	0	0	0	0	0	85.1759	0	0	0	0	0
ENSG00000161681	0	0	0	0	0	0	85.1	0	0	0	0	0
ENSG00000178662	0	0	0	0	0	0	84.9399	0	0	0	0	0
ENSG00000060982	0	0	0	0	0	15.4009	99.8609	0	0	0	0	0
ENSG00000214821	0	0	0	0	0	0	0	84.4165	0	0	0	0
ENSG00000175931	0	0	0	0	0	0	84.2788	0	0	0	0	0
ENSG00000181396	0	0	0	0	0	0	84.1097	0	0	0	0	0
ENSG00000143603	0	0	0	0	0	0	84.0966	0	0	0	0	0
ENSG00000226479	0	0	0	0	0	5.37348	0	88.9067	0	0	0	0
ENSG00000180104	0	0	0	0	0	7.70583	91.2208	0	0	0	0	0
ENSG00000072315	0	0	0	0	0	0	82.8957	0	0	0	0	0
ENSG00000080298	0	0	0	13.0814	1.77114	9.03223	105.82	0	0	0	0	0
ENSG00000155980	0	0	0	0	0.074166	0	81.7992	0	0	0	0	0
ENSG00000125844	0	0	0	0	0	12.7482	94.2735	0	0	0	0	0
ENSG00000166598	0	1.32625	0	15.56	0.069619	21.6909	119.985	0	0	0	0	0
ENSG00000048828	0	0	0	0	0	10.7895	0	0	0	0	91.9354	0
ENSG00000153147	0	0	0	0	0	0.937535	81.707	0	0	0	0	0
ENSG00000071054	3.54989	0	0	0	0	1.06192	84.7536	0	0	0	0	0
ENSG00000185352	0	0	0	0	0	18.2499	98.3489	0	0	0	0	0
ENSG00000276740	0	0	0	0	0	0	0	0	0	79.942	0	0
ENSG00000172869	0	0	0	1.95584	0	8.20182	89.3403	0	0	0	0	0
ENSG00000261613	0	0	0	0	0	14.085	0	0	0	0	0	92.9247
ENSG00000090857	0	0	0	0	0	4.3302	82.4204	0	0	0	0	0
ENSG00000184956	25.713	2.26359	0	0	0	0	0	105.701	0	0	0	0
ENSG00000068305	0	0	0	0	0	0	77.2195	0	0	0	0	0
ENSG00000134982	0	0	0	0	3.36243	1.52038	81.8791	0	0	0	0	0
ENSG00000109756	0	0	0	0.941621	0	6.00235	83.7993	0	0	0	0	0
ENSG00000171488	0	0	0	0	0	0	76.7111	0	0	0	0	0
ENSG00000149294	0	0	0	0	0	0.138902	76.6412	0	0	0	0	0
ENSG00000115504	0	0	0	0	0	0	76.0566	0	0	0	0	0
ENSG00000128512	0	0	0	0	0	1.77791	77.3766	0	0	0	0	0
ENSG00000240764	0	0	0	0	0	0	75.5775	0	0	0	0	0
ENSG00000133030	0	4.97764	0	0	0	1.4502	81.1569	0	0	0	0	0
ENSG00000280136	0	0	0	0	0.731241	3.74891	0	0	0	0	0	78.2143
ENSG00000008277	0	0	0	0	0	0	73.1923	0	0	0	0	0
ENSG00000181007	0	0	0	0	0	0	73.1531	0	0	0	0	0
ENSG00000117713	0	0	0	6.30173	3.38072	18.6064	0	0	0	0	101.219	0
ENSG00000241860	0	0	0	4.18434	0.77171	4.70036	0	0	0	0	0	82.5428
ENSG00000113712	0	0	0	0	0	5.84657	78.7016	0	0	0	0	0
ENSG00000150347	0	0	0	0	0	10.656	83.0166	0	0	0	0	0
ENSG00000132932	0	0	0	0	0	0	71.7115	0	0	0	0	0
ENSG00000148498	0	0	0	0	0	0	71.6939	0	0	0	0	0
ENSG00000006283	0	0	0	0	0	0	71.3097	0	0	0	0	0
ENSG00000287345	0	0	0	0	0	0	0	0	0	69.278	0	0
ENSG00000136531	0	0	0	0	0	0	67.5047	0	0	0	0	0
ENSG00000074054	0	0	0	0.209198	0.036444	1.43503	69.1175	0	0	0	0	0
ENSG00000260464	0	0	0	0	1.00381	8.43157	0	0	0	0	0	76.155
ENSG00000066697	0	0	0	0	0	0	66.6996	0	0	0	0	0
ENSG00000107864	0	0	0	0	0	0	66.5954	0	0	0	0	0
ENSG00000102226	0	0	0	0	0	0	66.5468	0	0	0	0	0
ENSG00000124313	0	0	0	0	0	0	66.3351	0	0	0	0	0
ENSG00000164164	0	0	0	0	0	2.73662	67.5468	0	0	0	0	0
ENSG00000274020	0	0	0	0	0.041327	0.351961	64.2024	0	0	0	0	0
ENSG00000104695	0	0	0	27.7882	0	84.5472	176.029	0	0	0	0	0
ENSG00000257315	0	0.469228	0	0	0.414939	8.40404	72.1861	0	0	0	0	0
ENSG00000164309	0	0	0	0	0	0	61.4723	0	0	0	0	0
ENSG00000189339	0	0	0	0	0	5.77049	66.5089	0	0	0	0	0
ENSG00000109685	0	0	0	0	0	2.67127	63.4083	0	0	0	0	0
ENSG00000185518	0	0	0	0	0	0	60.0634	0	0	0	0	0
ENSG00000110427	0	0	0	0	0	0	59.1656	0	0	0	0	0
ENSG00000126070	0	0	0	0	0	1.48883	60.006	0	0	0	0	0
ENSG00000082701	0	0	0	0	0	0	57.9596	0	0	0	0	0
ENSG00000155744	0	0	0	0	0	0	57.2537	0	0	0	0	0
ENSG00000283199	0	0	0	0	0	15.8975	0	72.2678	0	0	0	0
ENSG00000158258	0	0	0	0	0	0.087223	56.3853	0	0	0	0	0
ENSG00000014824	0	0	0	0	0	0	55.8955	0	0	0	0	0
ENSG00000247556	0	0	0	0	0	0	55.0898	0	0	0	0	0
ENSG00000053254	0	1.78825	0	0	0	15.5317	0	72.37	0	0	0	0
ENSG00000169918	0	0	0	0	0	0	54.2058	0	0	0	0	0
ENSG00000198010	0	0	0	0	0	0	53.7463	0	0	0	0	0
ENSG00000118200	0	0	0	0	0	3.36102	56.8462	0	0	0	0	0
ENSG00000070087	0	0	0	0	0	0	53.4425	0	0	0	0	0
ENSG00000286054	0	0	0	0	0	0	0	0	0	0	0	53.2169
ENSG00000153187	0	0	0	0	0.777369	16.4053	70.0575	0	0	0	0	0
ENSG00000171316	0	0	0	0	0	0	52.2951	0	0	0	0	0
ENSG00000130338	0	0	0.528669	0	0	0.161217	52.7202	0	0	0	0	0
ENSG00000184144	0	0	0	0	0	0	50.2955	0	0	0	0	0
ENSG00000198231	0	0	177.108	0	0	0	226.533	0	0	0	0	0
ENSG00000094916	0	0	0	0	0.048078	19.9605	69.0769	0	0	0	0	0
ENSG00000112379	0	0	0	0	0	0	48.9348	0	0	0	0	0
ENSG00000138592	0	0	0	0	0	0	47.5607	0	0	0	0	0
ENSG00000087460	0.202362	2.25243	109.322	25.4102	0.744529	71.3917	84.3641	6.4479	0	0	166.055	0
ENSG00000184368	21.3077	0	0	0	0	0	67.0199	0	0	0	0	0
ENSG00000052795	0	0	0	0	0	0	45.1567	0	0	0	0	0
ENSG00000182670	0	0	0	0	2.77423	0.121091	46.7012	0	0	0	0	0
ENSG00000196295	0	0	0	0	0	0	43.2595	0	0	0	0	0
ENSG00000083097	0	0	0	0	0	0	43.0611	0	0	0	0	0
ENSG00000282508	0	7.12007	0.407721	0	0	4.99979	0	0	0	0	0	53.7479
ENSG00000146247	0	0	0	0	0	2.28123	42.9863	0	0	0	0	0
ENSG00000153930	0	0	0	0	0	0	40.6416	0	0	0	0	0
ENSG00000038382	0	0	0	0	0	59.2446	99.165	0	0	0	0	0
ENSG00000143669	0	0	0	0	0	5.32957	44.7803	0	0	0	0	0
ENSG00000104408	0	7.91356	0	6.77685	0.784051	28.2077	82.1465	0	0	0	0	0
ENSG00000126214	0	0	0	0	0	5.97351	44.2633	0	0	0	0	0
ENSG00000102908	0	0	0	0	2.63167	4.81873	0	45.6944	0	0	0	0
ENSG00000100241	0	0	0	0	0	13.9662	51.9446	0	0	0	0	0
ENSG00000176406	0	0	0	0	0	48.6445	86.3622	0	0	0	0	0
ENSG00000171435	0	0	0	0	0	0	37.7076	0	0	0	0	0
ENSG00000129636	0	0	0	0	0.026678	10.9102	0	0	0	0	0	48.6238
ENSG00000196743	0	0	0	0	0	10.5865	47.971	0	0	0	0	0
ENSG00000286945	0	0	0	0	0	0.201819	0	0	0	37.1424	0	0
ENSG00000110880	0	0	0	0	0	254.512	291.148	0	0	0	0	0
ENSG00000124177	2.09203	0	0	0	0	1.9902	40.5545	0	0	0	0	0
ENSG00000163960	0	0	0	0	0	0	33.9984	0	0	0	0	0
ENSG00000117114	0	0	0	0.125456	0	5.20946	0	0	0	0	39.3042	0
ENSG00000104290	0	0	0	0	0	0	33.8353	0	0	0	0	0
ENSG00000010818	0	0	0	0	0	2.5843	35.146	0	0	0	0	0
ENSG00000222037	0	1.08735	6.92109	0	0	3.58021	0	0	0	0	0	43.9257
ENSG00000264169	21.5383	0	21.009	16.2913	0.182192	5.93799	0	0	0	0	0	96.7919
ENSG00000157873	0	0	0	0	0	0	31.6056	0	0	0	0	0
ENSG00000169203	0	16.4193	0	0	0	44.7651	92.2824	0	0	0	0	0
ENSG00000226471	0	0	0	0	0	0	0	30.7617	0	0	0	0
ENSG00000156113	0	0	0	0	0	12.1493	42.502	0	0	0	0	0
ENSG00000066933	0	1.10078	0	0	0	8.45893	39.8865	0	0	0	0	0
ENSG00000168938	0	0	0	0	0	4.01823	0	0	0	32.001	0	0
ENSG00000159842	9.29257	0	0	1.78676	0	12.2591	51.165	0	0	0	0	0
ENSG00000187231	0	0	0	0	0	0	27.5553	0	0	0	0	0
ENSG00000150995	0	0.163441	0	0	0	0	27.1926	0	0	0	0	0
ENSG00000108256	0	0	0	0	0	6.24291	32.772	0	0	0	0	0
ENSG00000117983	5.33034	0.667021	0	27.0494	4.01006	16.7571	0	80.0374	0	0	0	0
ENSG00000060237	0	2.29283	0	2.36272	1.04531	26.4915	57.8061	0	0	0	0	0
ENSG00000240240	0	0	0	0	0	0.224139	0	0	0	24.227	0	0
ENSG00000263089	0	0	0	0	0	0	0	0	0	23.7909	0	0
ENSG00000165434	0	0	0	0	0	0	23.1848	0	0	0	0	0
ENSG00000141367	0	0	0	7.25816	0	18.5983	48.0386	0	0	0	0	0
ENSG00000110651	0	94.3326	0	0	0	72.8725	188.775	0	0	0	0	0
ENSG00000104973	0	0	0	0	0	0	20.4428	0	0	0	0	0
ENSG00000130226	0	0	0	0	0	0	19.5426	0	0	0	0	0
ENSG00000186766	0	0	0	0	0	8.88274	0	8.78815	0	0	0	19.4574
ENSG00000261609	0	0	0	0	0	0	19.3205	0	0	0	0	0
ENSG00000145592	0	0	0	0	0	2.07569	0	0	0	21.2423	0	0
ENSG00000126773	0	0	0	0	0	0	18.9581	0	0	0	0	0
ENSG00000067798	0	0	0	0	0	0	0	0	0	0.512819	17.838	0
ENSG00000085276	0	0.153003	0	0	0	0.384657	0	3.51139	0	11.3588	0	3.96388
ENSG00000173064	0	0	0	0	0.559041	8.92171	27.7428	0	0	0	0	0
ENSG00000179468	0	0	0	0	0	0	0	0	0	17.9734	0	0
ENSG00000135750	0	0	0	0	0	0	0	17.7883	0	0	0	0
ENSG00000205339	0	9.57288	0	1.44921	0	13.1993	41.5096	0	0	0	0	0
ENSG00000202111	1.5502	15.5099	0	29.378	110.571	93.4757	0	266.992	0	0	0	0
ENSG00000180574	0	0	0	0	0	0	0	0	0	16.3953	0	0
ENSG00000173041	0	0	0	0	0	0	16.0784	0	0	0	0	0
ENSG00000110497	0	0.235786	0	0	0	2.9103	19.1683	0	0	0	0	0
ENSG00000273018	0	0	0	0	0	0	0	0	0	15.9616	0	0
ENSG00000112144	0	0	0	0	0	0	15.8881	0	0	0	0	0
ENSG00000155816	0	0	0	0	0	0	15.2532	0	0	0	0	0
ENSG00000186566	0	0	1.27901	0	0.022411	23.1421	0	0	0	0	0	39.5488
ENSG00000230409	0	0	0	0	0	0	14.576	0	0	0	0	0
ENSG00000115464	0	0	0	0	0	27.2154	40.7329	0	0	0	0	0
ENSG00000138448	0	0	0	0	0	0	12.7231	0	0	0	0	0
ENSG00000047410	0	0	0.041406	8.34757	0.141651	0.5573	0	0	0	0	0	21.6756
ENSG00000260848	0	0	0	0	0	0	0	0	0	0	12.2134	0
ENSG00000140945	0	0	0	0	0	0.371963	0	0	0	12.5088	0	0
ENSG00000104517	0	0	0	0	0	0	12.1025	0	0	0	0	0
ENSG00000150625	0	0	0	0	0	0	0	11.9421	0	0	0	0
ENSG00000264801	0	0	0	0	0	0	0	0	0	11.8957	0	0
ENSG00000204956	0	0	0	0	0	0	11.1149	0	0	0	0	0
ENSG00000242457	0	0	0	0	0	0	11.0419	0	0	0	0	0
ENSG00000228095	0	0	0	0	0	0	0	10.2377	0	0	0	0
ENSG00000175161	0	0	0	0	0	0	10.0119	0	0	0	0	0
ENSG00000176809	0	0	0	0	0	1.22377	0	0	0	11.2249	0	0
ENSG00000152377	0	0	0	0	0	0	9.68938	0	0	0	0	0
ENSG00000113594	0	0	0	0	0	8.4316	17.912	0	0	0	0	0
ENSG00000214548	0	91.6291	0	12.4994	0	3.17277	116.669	0	0	0	0	0
ENSG00000273079	7.30325	0	0	0	0	0.016353	16.1706	0	0	0	0	0
ENSG00000278217	0	0	0.348643	0	0	0.059918	9.02978	0	0	0	0	0
ENSG00000090863	0	0.131655	0	0	8.97793	10.7042	28.309	0	0	0	0	0
ENSG00000152818	0.902845	2.53738	40.8447	1.65711	0	57.4967	0	0	0	0	0	111.051
ENSG00000213300	0	0	0	0	0	0.10242	7.12959	0	0	0	0	0
ENSG00000280441	0	2.38198	3.46776	3.87734	36.3343	2.97787	1.16408	54.7641	0	0	0	0
ENSG00000148082	0	0	0	0	0	0	6.86778	0	0	0	0	0
ENSG00000180530	0	6.62648	0	0	0.408607	0.817233	0	0	0	0	0	14.5908
ENSG00000106976	0	0	0	0	0	0	6.45953	0	0	0	0	0
ENSG00000259583	0	0	0	0	0	0	6.25948	0	0	0	0	0
ENSG00000128585	0	0	0	0	0	3.00242	0	0	0	9.16798	0	0
ENSG00000101489	0	0	0	0	0	0	6.07676	0	0	0	0	0
ENSG00000011243	0	2.79239	0	0	0	0	0	0	0	8.40251	0	0
ENSG00000172201	0	0	0	0	0	0	4.75484	0	0	0	0	0
ENSG00000212541	0	0	0	0	0	0	4.71156	0	0	0	0	0
ENSG00000167323	0	0.118693	0	0	0.274974	8.34533	0	0	0	0	0	13.3712
ENSG00000254612	0	0	0	0	0	2.26324	6.79249	0	0	0	0	0
ENSG00000222659	0	0	0	0	0.069563	0	0	0	0	0	0	4.46873
ENSG00000267706	0	0	0	0	0	0	0	0	0	4.35471	0	0
ENSG00000264582	0	0	0	0	0.491171	3.34325	0	0	0	7.99807	0	0
ENSG00000189186	0	0	0	0	0	0	0	0	0	3.79774	0	0
ENSG00000165359	0	0	0	0	0	0	0	0	0	3.76704	0	0
ENSG00000149273	256.486	6.6474	0	0	0.218553	90.9798	357.921	0	0	0	0	0
ENSG00000183763	0	0	0	0	0	0	3.53343	0	0	0	0	0
ENSG00000196437	0	0	0	0	0	0	3.50392	0	0	0	0	0
ENSG00000153207	0	0	0	0	0	0	3.46818	0	0	0	0	0
ENSG00000126016	0	2.46499	0	0	0.511282	0	6.06014	0	0	0	0	0
ENSG00000172977	0	0	0	0	0	0	2.69715	0	0	0	0	0
ENSG00000138650	0	0	0	0	0	0	2.27315	0	0	0	0	0
ENSG00000049192	0	0	0	0	0	0	0	0	0	0	0	2.25355
ENSG00000118246	0	0	0	0	0	0	1.84114	0	0	0	0	0
ENSG00000157703	0	0	0	0	0	0	0	0	0	1.82847	0	0
ENSG00000144674	0.143754	0	0	0	0	2.73939	4.37063	0	0	0	0	0
ENSG00000151229	0	0	0	0	0.018226	0	1.42279	0	0	0	0	0
ENSG00000266821	0	1.89752	0	0	0.006491	0.710077	0	4.00123	0	0	0	0
ENSG00000221890	0	0	0	0	0	0	1.23025	0	0	0	0	0
ENSG00000253626	0	0	0	0	0	1.10606	2.28173	0	0	0	0	0
ENSG00000196422	0	0	0	0	0	0	1.16258	0	0	0	0	0
ENSG00000105063	20.7275	0	0	0	0	17.4165	39.1563	0	0	0	0	0
ENSG00000168785	0	0	0	0	0	0	0.941154	0	0	0	0	0
ENSG00000278932	0	0	0	0	0	0	0	0	0	0.92009	0	0
ENSG00000154310	0	0	0	0	0	3.01777	3.82374	0	0	0	0	0
ENSG00000092054	0	0	0	0	0	0	0.719659	0	0	0	0	0
ENSG00000204389	0	0	0	3.48619	0	1.33792	0	0	0	5.4288	0	0
ENSG00000170160	0	0	0	0	0	0	0.574661	0	0	0	0	0
ENSG00000229140	0	0	0	0	0	0	0	0	0	0	0	0.515544
ENSG00000204388	0	0	0	3.26022	0	2.48731	0	0	0	6.13989	0	0
ENSG00000272419	0	0	0	0	0.621068	0.125635	1.04244	0	0	0	0	0
ENSG00000279738	0	0	0	0	0	0.133776	0.367802	0	0	0	0	0
ENSG00000264452	0	0	0	0	0	0	0.21442	0	0	0	0	0
ENSG00000273658	0	0	0	0	0	0.003193	0.217182	0	0	0	0	0
ENSG00000284154	0	0	0	0	0	0	0.075625	0	0	0	0	0
ENSG00000277402	0	0	0	0	0	4.8e-05	0	0	0	0	0	0
ENSG00000284378	0	0	0	0	0	7.4e-05	0	0	0	0	0	0
ENSG00000260772	0	0	0	0	0	9.9e-05	0	0	0	0	0	0
ENSG00000215695	0	0	0	0	0	0.000173	0	0	0	0	0	0
ENSG00000284121	0	0	0	0	0	0.00027	0	0	0	0	0	0
ENSG00000272084	0	0	0	0	0	0.00068	0	0	0	0	0	0
ENSG00000280109	0	0	0	0	0.000806	0	0	0	0	0	0	0
ENSG00000253051	0	0	0	0	0	0.001091	0	0	0	0	0	0
ENSG00000223309	0	0	0	0	0	0.001469	0	0	0	0	0	0
ENSG00000275043	0	0	0	0	0.002124	0	0	0	0	0	0	0
ENSG00000284203	0	0	0	0	0	0.002203	0	0	0	0	0	0
ENSG00000120913	0	0	0	0	0.004702	0	0	0	0	0	0	0
ENSG00000266378	0	0	0	0	0.005074	0	0	0	0	0	0	0
ENSG00000244528	0	0	0	0	0	0.005146	0	0	0	0	0	0
ENSG00000269318	0	0	0	0	0.005471	0	0	0	0	0	0	0
ENSG00000288706	0	0	0	0	0	0.005502	0	0	0	0	0	0
ENSG00000280341	0	0	0	0	0	0.006867	0	0	0	0	0	0
ENSG00000289188	0	0	0	0	0.006984	0	0	0	0	0	0	0
ENSG00000026103	0	0	0	0	0.007166	0	0	0	0	0	0	0
ENSG00000215156	0	0	0	0	0	0.009331	0	0	0	0	0	0
ENSG00000171150	0	0	0	0	0	0.009365	0	0	0	0	0	0
ENSG00000279561	0	0	0	0	0	0.009608	0	0	0	0	0	0
ENSG00000115286	0	0	0	0	0.009931	0	0	0	0	0	0	0
ENSG00000187189	0	0	0	0	0.010446	0	0	0	0	0	0	0
ENSG00000151338	0	0	0	0	0.011591	0	0	0	0	0	0	0
ENSG00000284246	0	0	0	0	0	0.011711	0	0	0	0	0	0
ENSG00000102445	0	0	0	0	0	0.011848	0	0	0	0	0	0
ENSG00000279072	0	0	0	0	0	0.01185	0	0	0	0	0	0
ENSG00000279170	0	0	0	0	0.011908	0	0	0	0	0	0	0
ENSG00000284135	0	0	0	0	0	0.011924	0	0	0	0	0	0
ENSG00000115423	0	0	0	0	0	0.01212	0	0	0	0	0	0
ENSG00000264346	0	0	0	0	0	0.012258	0	0	0	0	0	0
ENSG00000260062	0	0	0	0	0.012401	0	0	0	0	0	0	0
ENSG00000236682	0	0	0	0	0.012579	0	0	0	0	0	0	0
ENSG00000176715	0	0	0	0	0.01282	0	0	0	0	0	0	0
ENSG00000243083	0	0	0	0.012839	0	0	0	0	0	0	0	0
ENSG00000258017	0	0	0	0	0.013177	0	0	0	0	0	0	0
ENSG00000282458	0	0	0	0	0	0.013594	0	0	0	0	0	0
ENSG00000187627	0	0	0	0	0.014113	0	0	0	0	0	0	0
ENSG00000185304	0	0	0	0	0.014215	0	0	0	0	0	0	0
ENSG00000196890	0	0	0	0	0.014368	0	0	0	0	0	0	0
ENSG00000171819	0	0	0	0	0	0.014521	0	0	0	0	0	0
ENSG00000138468	0	0	0	0	0.015	0	0	0	0	0	0	0
ENSG00000285646	0	0	0	0	0	0.015635	0	0	0	0	0	0
ENSG00000196353	0	0	0	0	0.016123	0	0	0	0	0	0	0
ENSG00000167196	0	0	0	0	0.016279	0	0	0	0	0	0	0
ENSG00000233139	0	0	0	0	0.016333	0	0	0	0	0	0	0
ENSG00000261716	0	0	0	0	0.016419	0	0	0	0	0	0	0
ENSG00000226091	0	0	0	0.016714	0	0	0	0	0	0	0	0
ENSG00000279091	0	0	0	0.017035	0	0	0	0	0	0	0	0
ENSG00000281404	0	0	0	0	0.017616	0	0	0	0	0	0	0
ENSG00000222398	0	0	0	0	0.018184	0	0	0	0	0	0	0
ENSG00000163904	0	0	0	0	0.019485	0	0	0	0	0	0	0
ENSG00000228919	0	0	0	0	0	0.01958	0	0	0	0	0	0
ENSG00000279649	0	0	0	0	0.019857	0	0	0	0	0	0	0
ENSG00000215304	0	0	0	0	0.020081	0	0	0	0	0	0	0
ENSG00000289018	0	0	0	0	0	0.02104	0	0	0	0	0	0
ENSG00000206356	0	0	0	0	0	0.021077	0	0	0	0	0	0
ENSG00000158301	0	0	0	0	0.022758	0	0	0	0	0	0	0
ENSG00000183044	0	0	0	0	0.022774	0	0	0	0	0	0	0
ENSG00000230673	0	0	0	0	0	0.022883	0	0	0	0	0	0
ENSG00000189423	0	0	0	0	0	0.022902	0	0	0	0	0	0
ENSG00000184305	0	0	0	0	0	0.023019	0	0	0	0	0	0
ENSG00000285994	0	0.023091	0	0	0	0	0	0	0	0	0	0
ENSG00000248429	0	0	0	0	0.011044	0.012337	0	0	0	0	0	0
ENSG00000095564	0	0	0	0	0.023415	0	0	0	0	0	0	0
ENSG00000289507	0	0	0	0	0.023799	0	0	0	0	0	0	0
ENSG00000225840	0	0	0	0	0.024138	0	0	0	0	0	0	0
ENSG00000233974	0	0	0	0	0	0.024742	0	0	0	0	0	0
ENSG00000149289	0	0	0	0	0	0.025384	0	0	0	0	0	0
ENSG00000162692	0	0	0	0	0.025648	0	0	0	0	0	0	0
ENSG00000182552	0	0	0	0	0.025725	0	0	0	0	0	0	0
ENSG00000169083	0	0.026362	0	0	0	0	0	0	0	0	0	0
ENSG00000138395	0	0	0	0.026441	0	0	0	0	0	0	0	0
ENSG00000225338	0	0	0	0	6.55023	0	6.52372	0	0	0	0	0
ENSG00000109794	0	0	0	0	0.02678	0	0	0	0	0	0	0
ENSG00000166004	0	0	0	0	0.027006	0	0	0	0	0	0	0
ENSG00000162413	0	0	0	0	0.027172	0	0	0	0	0	0	0
ENSG00000127527	0	0	0	0	0.027196	0	0	0	0	0	0	0
ENSG00000224402	0	0	0	0	0	0.027254	0	0	0	0	0	0
ENSG00000105784	0	0	0	0	0	0.027575	0	0	0	0	0	0
ENSG00000200623	0	0	0	0	0	0.028136	0	0	0	0	0	0
ENSG00000281706	0	0	0	0	0.028619	0	0	0	0	0	0	0
ENSG00000289430	0	0	0	0	0.028816	0	0	0	0	0	0	0
ENSG00000196092	0	0	0	0	0	0.029418	0	0	0	0	0	0
ENSG00000137628	0	0	0	0	0.029511	0	0	0	0	0	0	0
ENSG00000157450	0	0	0	0	0	0.029688	0	0	0	0	0	0
ENSG00000166147	0	0	0	0	0	0.029755	0	0	0	0	0	0
ENSG00000118960	0	0	0	0	0	0.029849	0	0	0	0	0	0
ENSG00000154655	0	0	0	0	0	0.030525	0	0	0	0	0	0
ENSG00000198920	0	0	0	0	0	0.030777	0	0	0	0	0	0
ENSG00000121579	0	0	0	0	0.030834	0	0	0	0	0	0	0
ENSG00000168904	0	0	0	0	0.030914	0	0	0	0	0	0	0
ENSG00000226149	0	0.03202	0	0	0	0	0	0	0	0	0	0
ENSG00000151835	0	0	0	0	0.032176	0	0	0	0	0	0	0
ENSG00000120875	0	0	0	0	0.032578	0	0	0	0	0	0	0
ENSG00000230987	0	0	0	0	0	0.032691	0	0	0	0	0	0
ENSG00000229422	0	0	0	0	0	0.03369	0	0	0	0	0	0
ENSG00000228543	0	0	0	0	0.033716	0	0	0	0	0	0	0
ENSG00000280025	0	0	0	0	0	0.034163	0	0	0	0	0	0
ENSG00000228463	0	0.034241	0	0	0	0	0	0	0	0	0	0
ENSG00000187391	0	0	0	0	0	0.034387	0	0	0	0	0	0
ENSG00000139370	0	0	0	0	0.03444	0	0	0	0	0	0	0
ENSG00000280198	0	0	0	0	0	0.035037	0	0	0	0	0	0
ENSG00000198081	0	0	0	0	0	0.035307	0	0	0	0	0	0
ENSG00000196782	0	0.035539	0	0	0	0	0	0	0	0	0	0
ENSG00000135569	0	0	0	0	0.035915	0	0	0	0	0	0	0
ENSG00000120694	0	0	0	0	0.036231	0	0	0	0	0	0	0
ENSG00000244009	0	0	0	0	0	0.037206	0	0	0	0	0	0
ENSG00000250302	0	0	0	0	0.037677	0	0	0	0	0	0	0
ENSG00000250623	0	0	0	0	0	0.037736	0	0	0	0	0	0
ENSG00000105792	0	0	0	0	0	0.038082	0	0	0	0	0	0
ENSG00000164134	0	0	0	0	0	0.03811	0	0	0	0	0	0
ENSG00000060971	0	0	0	0	0	0.038867	0	0	0	0	0	0
ENSG00000271009	0	0	0	0	0.03907	0	0	0	0	0	0	0
ENSG00000285793	0	0	0	0	0.03931	0	0	0	0	0	0	0
ENSG00000225963	0	0	0	0	0.039462	0	0	0	0	0	0	0
ENSG00000139842	0	0	0	0	0	0.039628	0	0	0	0	0	0
ENSG00000099954	0	0	0	0	0	0.040237	0	0	0	0	0	0
ENSG00000163281	0	0	0	0	0	0.04286	0	0	0	0	0	0
ENSG00000188322	0	0	0	0	0.042965	0	0	0	0	0	0	0
ENSG00000236539	0	0	0	0	0	0.043219	0	0	0	0	0	0
ENSG00000105855	0	0	0	0	0	0.043441	0	0	0	0	0	0
ENSG00000166260	0	0	0	0	0	0.043939	0	0	0	0	0	0
ENSG00000274114	0	0	0	0	0.043966	0	0	0	0	0	0	0
ENSG00000185344	0	0	0	0	0.044309	0	0	0	0	0	0	0
ENSG00000233237	0	0	0	0	0	0.04495	0	0	0	0	0	0
ENSG00000205240	0	0	0	0	0	0.045941	0	0	0	0	0	0
ENSG00000251003	0	0	0	0	0.046031	0	0	0	0	0	0	0
ENSG00000183718	0	0	0	0	0	0.046592	0	0	0	0	0	0
ENSG00000176601	0	0	0	0	0	0.046758	0	0	0	0	0	0
ENSG00000132849	0	0	0	0	0	0.047628	0	0	0	0	0	0
ENSG00000125885	0	0	0	0	0	0.047761	0	0	0	0	0	0
ENSG00000245680	0	0	0	0	0	0.04802	0	0	0	0	0	0
ENSG00000232229	0	0	0	0	0.048541	0	0	0	0	0	0	0
ENSG00000073282	0	0	0	0	0.048788	0	0	0	0	0	0	0
ENSG00000283813	0.162361	0.011716	0.152063	0.026227	0.007861	0.023444	0.334702	0	0	0	0	0
ENSG00000188428	0	0	0	0	0	0.04945	0	0	0	0	0	0
ENSG00000219665	0	0	0	0	0	0.049595	0	0	0	0	0	0
ENSG00000164543	0	0	0	0	0.050601	0	0	0	0	0	0	0
ENSG00000226121	0.039109	0	0	0	0	0.011499	0	0	0	0	0	0
ENSG00000262160	0	0	0	0	0.050703	0	0	0	0	0	0	0
ENSG00000288793	0	0	0	0	0.051108	0	0	0	0	0	0	0
ENSG00000152910	0	0	0	0	0	0.051565	0	0	0	0	0	0
ENSG00000081853	0	0	0	0	0	0.052299	0	0	0	0	0	0
ENSG00000267648	0.052805	0	0	0	0	0	0	0	0	0	0	0
ENSG00000085449	0	0	0	0	0.052895	0	0	0	0	0	0	0
ENSG00000185222	0	0	0	0	0.053706	0	0	0	0	0	0	0
ENSG00000058804	0	0	0	0	0	0.053715	0	0	0	0	0	0
ENSG00000126860	0	0	0	0	0	0.053842	0	0	0	0	0	0
ENSG00000142611	0	0	0	0	0.020134	0.034212	0	0	0	0	0	0
ENSG00000095794	0	0	0	0	0.054357	0	0	0	0	0	0	0
ENSG00000151575	0	0	0	0	0	0.054749	0	0	0	0	0	0
ENSG00000186814	0	0	0	0	0	0.055494	0	0	0	0	0	0
ENSG00000238110	0	0	0	0	0	0.05551	0	0	0	0	0	0
ENSG00000182983	0	0	0	0	0	0.055729	0	0	0	0	0	0
ENSG00000116095	0	0	0	0	0	0.056126	0	0	0	0	0	0
ENSG00000212747	0	0	0	0	0.056156	0	0	0	0	0	0	0
ENSG00000122557	0	0	0	0	0.056476	0	0	0	0	0	0	0
ENSG00000120696	0	0	0	0	0	0.0565	0	0	0	0	0	0
ENSG00000243989	0	0	0	0	0.056625	0	0	0	0	0	0	0
ENSG00000205581	0	0	0	0	0.057261	0	0	0	0	0	0	0
ENSG00000180448	0	0	0	0	0.057429	0	0	0	0	0	0	0
ENSG00000124217	0	0	0	0	0.057527	0	0	0	0	0	0	0
ENSG00000231175	0	0	0	0	0	0.058294	0	0	0	0	0	0
ENSG00000197147	0	0	0	0	0	0.058573	0	0	0	0	0	0
ENSG00000289277	0	0	0	0	0.037139	0.022184	0	0	0	0	0	0
ENSG00000089820	0	0	0	0	0.059775	0	0	0	0	0	0	0
ENSG00000274747	0	0	0	0	0.059978	0	0	0	0	0	0	0
ENSG00000276088	0	0	0	0	0.059978	0	0	0	0	0	0	0
ENSG00000182405	0	0	0	0	0	0.06008	0	0	0	0	0	0
ENSG00000122507	0	0	0	0	0	0.060493	0	0	0	0	0	0
ENSG00000169860	0	0	0	0	0	0.06106	0	0	0	0	0	0
ENSG00000146426	0	0	0	0	0	0.061514	0	0	0	0	0	0
ENSG00000072657	0	0	0	0	0	0.062227	0	0	0	0	0	0
ENSG00000240107	0	0	0	0	0	0.062243	0	0	0	0	0	0
ENSG00000243701	0	0	0	0	0	0.062695	0	0	0	0	0	0
ENSG00000167100	0	0	0	0	0	0.062961	0	0	0	0	0	0
ENSG00000173614	0	0	0	0	0	0.063014	0	0	0	0	0	0
ENSG00000185946	0	0	0	0	0.063298	0	0	0	0	0	0	0
ENSG00000167977	0	0	0	0	0	0.063498	0	0	0	0	0	0
ENSG00000231999	0	0	0	0	0.063689	0	0	0	0	0	0	0
ENSG00000267100	0	0	0	0	0.063735	0	0	0	0	0	0	0
ENSG00000163596	0	0	0	0	0	0.064326	0	0	0	0	0	0
ENSG00000100722	0	0.057322	0	0	0.008555	0	0	0	0	0	0	0
ENSG00000279615	0	0	0	0	0	0.066153	0	0	0	0	0	0
ENSG00000174943	0	0	0	0	0.066179	0	0	0	0	0	0	0
ENSG00000155008	0	0	0	0	0.066289	0	0	0	0	0	0	0
ENSG00000213399	0	0	0	0	0.066668	0	0	0	0	0	0	0
ENSG00000128791	0	0	0	0	0	0.067051	0	0	0	0	0	0
ENSG00000222036	0	0	0	0	0	0.06748	0	0	0	0	0	0
ENSG00000280920	0	0	0	0	0.067574	0	0	0	0	0	0	0
ENSG00000087448	0	0	0	0	0	0.067888	0	0	0	0	0	0
ENSG00000111679	0	0	0	0	0.068496	0	0	0	0	0	0	0
ENSG00000012963	0	0	0	0	0.068562	0	0	0	0	0	0	0
ENSG00000287157	0	0	0	0	0	0.068718	0	0	0	0	0	0
ENSG00000155903	0	0	0	0	0.068863	0	0	0	0	0	0	0
ENSG00000168398	0	0	0	0	0	0.069422	0	0	0	0	0	0
ENSG00000205181	0	0	0	0	0	0.069434	0	0	0	0	0	0
ENSG00000206053	0	0	0	0	0	0.06992	0	0	0	0	0	0
ENSG00000128609	0	0	0	0	0	0.069927	0	0	0	0	0	0
ENSG00000279432	0	0	0	0	0	0.070933	0	0	0	0	0	0
ENSG00000261213	0	0	0	0	0	0.071985	0	0	0	0	0	0
ENSG00000152348	0	0	0	0	0.072816	0	0	0	0	0	0	0
ENSG00000156787	0	0	0	0	0	0.072956	0	0	0	0	0	0
ENSG00000158966	0	0	0	0	0	0.073094	0	0	0	0	0	0
ENSG00000236592	0	0	0	0	0	0.073934	0	0	0	0	0	0
ENSG00000076321	0	0	0	0	0	0.074324	0	0	0	0	0	0
ENSG00000177144	0	0	0	0	0.025856	0.04877	0	0	0	0	0	0
ENSG00000163558	0	0	0	0	0.075219	0	0	0	0	0	0	0
ENSG00000196371	0	0	0	0	0	0.075283	0	0	0	0	0	0
ENSG00000058673	0	0	0	0	0.075828	0	0	0	0	0	0	0
ENSG00000226891	0	0	0	0	0.076007	0	0	0	0	0	0	0
ENSG00000226396	0	0	0	0	0	0.076047	0	0	0	0	0	0
ENSG00000116299	0	0	0	0	0	0.076781	0	0	0	0	0	0
ENSG00000267680	0	0	0	0	0	0.076834	0	0	0	0	0	0
ENSG00000108784	0	0	0	0	0.077432	0	0	0	0	0	0	0
ENSG00000278588	0	0	0	0	0.078836	0	0	0	0	0	0	0
ENSG00000203734	0	0	0	0	0	0.079844	0	0	0	0	0	0
ENSG00000030419	0	0	0	0	0	0.080093	0	0	0	0	0	0
ENSG00000254676	0	0	0	0	0.080324	0	0	0	0	0	0	0
ENSG00000272983	0	0.081031	0	0	0	0	0	0	0	0	0	0
ENSG00000279339	0	0	0	0	0	0.081443	0	0	0	0	0	0
ENSG00000183597	0	0	0	0	0.081835	0	0	0	0	0	0	0
ENSG00000231922	0	0	0	0	0.081924	0	0	0	0	0	0	0
ENSG00000128253	0	0	0	0	0.082023	0	0	0	0	0	0	0
ENSG00000102103	0	0	0	0	0.082281	0	0	0	0	0	0	0
ENSG00000198455	0	0	0	0	0	0.0827	0	0	0	0	0	0
ENSG00000275992	0	0	0	0	0.082729	0	0	0	0	0	0	0
ENSG00000277295	0	0	0	0	0.083964	0	0	0	0	0	0	0
ENSG00000215193	0	0	0	0	0	0.083968	0	0	0	0	0	0
ENSG00000197580	0	0	0	0	0	0.084741	0	0	0	0	0	0
ENSG00000280798	0	0	0	0	0	0.086522	0	0	0	0	0	0
ENSG00000283633	0	0	0	0	0	0.086552	0	0	0	0	0	0
ENSG00000227969	0	0.086858	0	0	0	0	0	0	0	0	0	0
ENSG00000138785	0	0	0	0	0	0.087599	0	0	0	0	0	0
ENSG00000203666	0	0	0	0	0	0.089025	0	0	0	0	0	0
ENSG00000279175	0	0	0	0	0	0.089329	0	0	0	0	0	0
ENSG00000117751	0	0	0	0	0	0.089625	0	0	0	0	0	0
ENSG00000017797	0	0	0	0	0	0.090079	0	0	0	0	0	0
ENSG00000214653	0	0	0	0	0	0.090621	0	0	0	0	0	0
ENSG00000232385	0	0	0	0	0	0.091631	0	0	0	0	0	0
ENSG00000185839	0	0	0	0	0	0.091936	0	0	0	0	0	0
ENSG00000263276	0	0	0	0.092069	0	0	0	0	0	0	0	0
ENSG00000186470	0	0.092146	0	0	0	0	0	0	0	0	0	0
ENSG00000164985	0	0	0	0	0	0.093258	0	0	0	0	0	0
ENSG00000137343	0	0	0	0	0	0.094236	0	0	0	0	0	0
ENSG00000198964	0	0	0	0	0	0.09433	0	0	0	0	0	0
ENSG00000128692	0	0	0	0	0	0.094552	0	0	0	0	0	0
ENSG00000215480	0	0	0	0	0	0.095152	0	0	0	0	0	0
ENSG00000213157	0	0	0	0	0.095235	0	0	0	0	0	0	0
ENSG00000275121	0	0	0	0	0	0.095844	0	0	0	0	0	0
ENSG00000228818	0	0	0	0	0	0.096681	0	0	0	0	0	0
ENSG00000250790	0	0	0	0	0	0.097558	0	0	0	0	0	0
ENSG00000237757	0	0	0	0	0	0.098236	0	0	0	0	0	0
ENSG00000242262	0	0	0	0	0	0.0983	0	0	0	0	0	0
ENSG00000185112	0	0	0	0	0	0.098704	0	0	0	0	0	0
ENSG00000106078	0	0	0	0	0.098736	0	0	0	0	0	0	0
ENSG00000218980	0	0	0	0	0	0.098861	0	0	0	0	0	0
ENSG00000263616	0	0	0	0	0.099634	0	0	0	0	0	0	0
ENSG00000288558	0	0	0	0	0	0.099689	0	0	0	0	0	0
ENSG00000242114	0	0	0	0	0.099886	0	0	0	0	0	0	0
ENSG00000235313	0	0	0	0	0.100164	0	0	0	0	0	0	0
ENSG00000272669	0	0	0	0	0.100945	0	0	0	0	0	0	0
ENSG00000141979	0	0	0	0	0	0.101087	0	0	0	0	0	0
ENSG00000135766	0	0	0	0	0	0.101636	0	0	0	0	0	0
ENSG00000143748	0	0.101787	0	0	0	0	0	0	0	0	0	0
ENSG00000132205	0	0	0	0	0	0.103617	0	0	0	0	0	0
ENSG00000221944	0	0	0	0	0	0.103675	0	0	0	0	0	0
ENSG00000165219	0	0	0	0	0.103978	0	0	0	0	0	0	0
ENSG00000226380	0	0.104512	0	0	0	0	0	0	0	0	0	0
ENSG00000235636	0	0	0	0	0	0.104614	0	0	0	0	0	0
ENSG00000161021	0	0	0	0	0.104767	0	0	0	0	0	0	0
ENSG00000126653	0	0	0	0	0	0.104937	0	0	0	0	0	0
ENSG00000166035	0	0	0	0	0	0.106478	0	0	0	0	0	0
ENSG00000147454	0	0	0	0	0	0.106778	0	0	0	0	0	0
ENSG00000185404	0	0	0	0	0.107301	0	0	0	0	0	0	0
ENSG00000234663	0	0	0	0	0.107367	0	0	0	0	0	0	0
ENSG00000140563	0	0	0	0.10763	0	0	0	0	0	0	0	0
ENSG00000177000	0	0	0	0	0	0.107931	0	0	0	0	0	0
ENSG00000162065	0	0	0	0	0.108194	0	0	0	0	0	0	0
ENSG00000137842	0	0	0	0	0	0.109075	0	0	0	0	0	0
ENSG00000148308	0	0	0	0	0	0.109324	0	0	0	0	0	0
ENSG00000125430	0	0	0	0.037463	0.041234	0.030934	0	0	0	0	0	0
ENSG00000225125	0	0	0	0	0.109721	0	0	0	0	0	0	0
ENSG00000167114	0	0	0	0	0	0.110016	0	0	0	0	0	0
ENSG00000164142	0	0	0	0	0	0.11036	0	0	0	0	0	0
ENSG00000288349	0	0	0	0	0	0.110704	0	0	0	0	0	0
ENSG00000121281	0	0	0	0	0	0.110722	0	0	0	0	0	0
ENSG00000230870	0	0	0	0	0	0.111112	0	0	0	0	0	0
ENSG00000188483	0	0	0	0	0	0.111507	0	0	0	0	0	0
ENSG00000216285	0	0	0	0	0	0.111569	0	0	0	0	0	0
ENSG00000179010	0	0	0	0	0	0.11173	0	0	0	0	0	0
ENSG00000139921	0	0	0	0	0	0.111756	0	0	0	0	0	0
ENSG00000282608	0	0	0	0	0	0.112909	0	0	0	0	0	0
ENSG00000007341	0	0	0	0	0	0.114231	0	0	0	0	0	0
ENSG00000260257	0	0	0	0	0.114354	0	0	0	0	0	0	0
ENSG00000258588	0	0	0	0	0	0.114591	0	0	0	0	0	0
ENSG00000128891	0	0	0	0	0.114714	0	0	0	0	0	0	0
ENSG00000178950	0	0	0	0	0	0.115112	0	0	0	0	0	0
ENSG00000138639	0	0	0	0	0	0.116312	0	0	0	0	0	0
ENSG00000204977	0	0	0	0	0.117182	0	0	0	0	0	0	0
ENSG00000188229	0	0	0	0	0.117313	0	0	0	0	0	0	0
ENSG00000130813	0	0	0	0	0.117794	0	0	0	0	0	0	0
ENSG00000266777	0	0	0	0	0.117927	0	0	0	0	0	0	0
ENSG00000082258	0	0	0	0	0	0.118671	0	0	0	0	0	0
ENSG00000241923	0	0	0	0	0	0.118676	0	0	0	0	0	0
ENSG00000198759	0	0	0	0	0	0.119034	0	0	0	0	0	0
ENSG00000236254	0	0	0	0	0	0.119257	0	0	0	0	0	0
ENSG00000100077	0	0	0	0	0	0.119354	0	0	0	0	0	0
ENSG00000170915	0	0	0	0	0	0.119375	0	0	0	0	0	0
ENSG00000239269	0	0	0	0	0	0.121227	0	0	0	0	0	0
ENSG00000118804	0	0	0	0	0	0.121301	0	0	0	0	0	0
ENSG00000268205	0	0	0	0	0	0.121352	0	0	0	0	0	0
ENSG00000240489	0	0	0	0	0	0.122208	0	0	0	0	0	0
ENSG00000142621	0	0	0	0	0	0.12251	0	0	0	0	0	0
ENSG00000169105	0	0	0	0	0	0.124088	0	0	0	0	0	0
ENSG00000228666	0	0	0	0	0	0.124784	0	0	0	0	0	0
ENSG00000217128	0	0	0	0	0	0.125735	0	0	0	0	0	0
ENSG00000276600	0	0	0	0	0	0.126284	0	0	0	0	0	0
ENSG00000226945	0	0	0	0	0	0.126475	0	0	0	0	0	0
ENSG00000279092	0	0	0	0.127166	0	0	0	0	0	0	0	0
ENSG00000178988	0	0	0	0	0	0.127972	0	0	0	0	0	0
ENSG00000288810	0	0	0	0	0.12943	0	0	0	0	0	0	0
ENSG00000196214	0	0	0	0	0	0.131458	0	0	0	0	0	0
ENSG00000162408	0	0	0	0	0	0.131575	0	0	0	0	0	0
ENSG00000248769	0	0	0	0	0	0.13242	0	0	0	0	0	0
ENSG00000237294	0	0	0	0	0	0.132643	0	0	0	0	0	0
ENSG00000166133	0	0	0	0	0	0.13265	0	0	0	0	0	0
ENSG00000185627	0	0	0	0	0	0.133162	0	0	0	0	0	0
ENSG00000084710	0	0	0	0.133441	0	0	0	0	0	0	0	0
ENSG00000273243	0	0	0	0	0.134475	0	0	0	0	0	0	0
ENSG00000160145	0.081815	0	0	0	0	0.055574	0	0	0	0	0	0
ENSG00000185745	0	0.137459	0	0	0	0	0	0	0	0	0	0
ENSG00000006695	0	0	0	0	0	0.137529	0	0	0	0	0	0
ENSG00000205045	0	0	0	0	0	0.137771	0	0	0	0	0	0
ENSG00000196083	0	0	0	0	0	0.138074	0	0	0	0	0	0
ENSG00000289627	0	0	0	0	0.139048	0	0	0	0	0	0	0
ENSG00000242066	0	0	0	0	0.139236	0	0	0	0	0	0	0
ENSG00000255040	0	0	0	0	0	0.140835	0	0	0	0	0	0
ENSG00000001626	0	0	0	0	0	0.140989	0	0	0	0	0	0
ENSG00000250144	0	0	0	0	0	0.141365	0	0	0	0	0	0
ENSG00000100109	0	0	0	0	0.141406	0	0	0	0	0	0	0
ENSG00000141664	0	0	0	0	0	0.141607	0	0	0	0	0	0
ENSG00000175203	0	0	0	0	0.142788	0	0	0	0	0	0	0
ENSG00000169851	0	0	0	0	0	0.144399	0	0	0	0	0	0
ENSG00000110697	0	0	0	0	0	0.144412	0	0	0	0	0	0
ENSG00000235142	0	0.146714	0	0	0	0	0	0	0	0	0	0
ENSG00000152484	0	0	0	0	0	0.147441	0	0	0	0	0	0
ENSG00000168286	0	0	0	0	0	0.147554	0	0	0	0	0	0
ENSG00000272750	0	0	0	0	0	0.149949	0	0	0	0	0	0
ENSG00000142655	0	0	0	0	0	0.150023	0	0	0	0	0	0
ENSG00000271121	0	0	0	0	0	0.150687	0	0	0	0	0	0
ENSG00000104852	0	0	0	0	0.150829	0	0	0	0	0	0	0
ENSG00000162881	0	0	0	0	0	0.152186	0	0	0	0	0	0
ENSG00000173890	0	0	0	0	0	0.15402	0	0	0	0	0	0
ENSG00000081386	0	0	0	0	0.155129	0	0	0	0	0	0	0
ENSG00000224425	0	0.155298	0	0	0	0	0	0	0	0	0	0
ENSG00000185513	0	0	0	0.157113	0	0	0	0	0	0	0	0
ENSG00000186810	0	0	0	0	0.157578	0	0	0	0	0	0	0
ENSG00000280378	0	0	0	0	0	0.157727	0	0	0	0	0	0
ENSG00000105971	0	0	0	0	0	0.157794	0	0	0	0	0	0
ENSG00000183309	0.160576	0	0	0	0	0	0	0	0	0	0	0
ENSG00000251429	0	0	0	0	0	0.160645	0	0	0	0	0	0
ENSG00000163611	0	0	0	0.160895	0	0	0	0	0	0	0	0
ENSG00000198089	0	0	0	0	0	0.161026	0	0	0	0	0	0
ENSG00000073712	0	0	0	0	0	0.163602	0	0	0	0	0	0
ENSG00000171004	0	0	0	0	0	0.163619	0	0	0	0	0	0
ENSG00000143554	0	0	0	0	0.163781	0	0	0	0	0	0	0
ENSG00000149480	0	0	0	0	0	0.164608	0	0	0	0	0	0
ENSG00000278604	0	0	0	0	0.165459	0	0	0	0	0	0	0
ENSG00000165115	0	0	0	0	0.166014	0	0	0	0	0	0	0
ENSG00000198932	0	0	0	0	0.166159	0	0	0	0	0	0	0
ENSG00000280077	0	0	0	0	0	0.167279	0	0	0	0	0	0
ENSG00000249245	0	0	0	0.167874	0	0	0	0	0	0	0	0
ENSG00000090612	0	0	0	0.168229	0	0	0	0	0	0	0	0
ENSG00000183580	0	0	0	0	0	0.169734	0	0	0	0	0	0
ENSG00000253731	0	0	0	0	0	0.169842	0	0	0	0	0	0
ENSG00000274420	0	0	0	0	0	0.170105	0	0	0	0	0	0
ENSG00000266853	0	0	0	0	0	0.170227	0	0	0	0	0	0
ENSG00000269821	0	0	0	0	0	0.171321	0	0	0	0	0	0
ENSG00000131196	0	0	0	0	0	0.171835	0	0	0	0	0	0
ENSG00000182107	0	0	0	0	0	0.172034	0	0	0	0	0	0
ENSG00000107140	0	0	0	0	0	0.172324	0	0	0	0	0	0
ENSG00000167524	0	0	0	0	0	0.173685	0	0	0	0	0	0
ENSG00000169991	0	0	0	0	0	0.175088	0	0	0	0	0	0
ENSG00000243207	0	0.17597	0	0	0	0	0	0	0	0	0	0
ENSG00000223834	0	0.180656	0	0	0	0	0	0	0	0	0	0
ENSG00000113532	0	0	0	0	0.031495	0.149623	0	0	0	0	0	0
ENSG00000175106	0	0.181761	0	0	0	0	0	0	0	0	0	0
ENSG00000099899	0	0	0	0	0	0.182776	0	0	0	0	0	0
ENSG00000234844	0	0	0	0	0.182924	0	0	0	0	0	0	0
ENSG00000183248	0	0	0	0	0.184185	0	0	0	0	0	0	0
ENSG00000157551	0	0	0	0	0	0.184661	0	0	0	0	0	0
ENSG00000188227	0	0	0	0	0	0.184827	0	0	0	0	0	0
ENSG00000011105	0	0.185085	0	0	0	0	0	0	0	0	0	0
ENSG00000262246	0	0	0	0	0.18573	0	0	0	0	0	0	0
ENSG00000109133	0	0	0	0	0	0.187867	0	0	0	0	0	0
ENSG00000182667	0	0	0	0	0	0.188013	0	0	0	0	0	0
ENSG00000228328	0	0	0	0	0	0.188534	0	0	0	0	0	0
ENSG00000186314	0	0	0	0	0.188637	0	0	0	0	0	0	0
ENSG00000126215	0	0	0	0	0	0.188686	0	0	0	0	0	0
ENSG00000274460	0	0	0	0.170864	0.018837	0	0	0	0	0	0	0
ENSG00000281344	0	0.007703	0	0	0.000395	0.18216	0	0	0	0	0	0
ENSG00000183153	0	0	0	0	0	0.190818	0	0	0	0	0	0
ENSG00000113387	0	0	0	0.191412	0	0	0	0	0	0	0	0
ENSG00000232442	0	0	0	0	0.1917	0	0	0	0	0	0	0
ENSG00000268471	0	0.191855	0	0	0	0	0	0	0	0	0	0
ENSG00000204839	0	0	0	0	0	0.192172	0	0	0	0	0	0
ENSG00000119772	0	0	0	0	0.192747	0	0	0	0	0	0	0
ENSG00000225094	0	0	0	0	0	0.192908	0	0	0	0	0	0
ENSG00000135338	0	0	0	0	0	0.193574	0	0	0	0	0	0
ENSG00000113070	0	0	0	0	0	0.194677	0	0	0	0	0	0
ENSG00000181827	0	0	0	0	0	0.197567	0	0	0	0	0	0
ENSG00000188459	0	0	0	0	0	0.197634	0	0	0	0	0	0
ENSG00000272941	0	0	0	0	0.197677	0	0	0	0	0	0	0
ENSG00000099246	0	0	0	0	0.199926	0	0	0	0	0	0	0
ENSG00000111452	0	0	0	0	0.200001	0	0	0	0	0	0	0
ENSG00000179144	0	0	0	0	0.200051	0	0	0	0	0	0	0
ENSG00000112769	0	0	0	0.200349	0	0	0	0	0	0	0	0
ENSG00000100403	0	0	0	0	0	0.201216	0	0	0	0	0	0
ENSG00000011677	0	0.154212	0	0.038375	0.009456	0	0	0	0	0	0	0
ENSG00000276291	0	0	0	0	0	0.203906	0	0	0	0	0	0
ENSG00000005889	0	0	0	0	0	0.203948	0	0	0	0	0	0
ENSG00000149600	0	0	0	0	0	0.204324	0	0	0	0	0	0
ENSG00000101266	0	0	0	0	0	0.2052	0	0	0	0	0	0
ENSG00000257528	0	0	0	0	0	0.206102	0	0	0	0	0	0
ENSG00000167085	0	0	0	0	0	0.20673	0	0	0	0	0	0
ENSG00000242855	0	0	0	0	0	0.206813	0	0	0	0	0	0
ENSG00000236816	0	0	0	0	0	0.207641	0	0	0	0	0	0
ENSG00000203739	0	0	0	0	0	0.208303	0	0	0	0	0	0
ENSG00000107077	0	0	0	0	0	0.210575	0	0	0	0	0	0
ENSG00000263961	0	0	0	0	0	0.210575	0	0	0	0	0	0
ENSG00000100106	0	0	0	0	0.21059	0	0	0	0	0	0	0
ENSG00000240590	0	0	0	0	0.210929	0	0	0	0	0	0	0
ENSG00000115421	0	0	0	0	0	0.21096	0	0	0	0	0	0
ENSG00000266529	0	0	0	0	0	0.211048	0	0	0	0	0	0
ENSG00000277922	0	0	0	0	0	0.211629	0	0	0	0	0	0
ENSG00000138073	0	0	0	0	0	0.212038	0	0	0	0	0	0
ENSG00000110013	0	0	0	0	0	0.212953	0	0	0	0	0	0
ENSG00000013441	0	0	0	0	0.215092	0	0	0	0	0	0	0
ENSG00000238391	0	0	0	0	0.215653	0	0	0	0	0	0	0
ENSG00000165389	0	0	0	0	0	0.215772	0	0	0	0	0	0
ENSG00000270959	0	0	0	0	0	0.215957	0	0	0	0	0	0
ENSG00000225369	0	0.216786	0	0	0	0	0	0	0	0	0	0
ENSG00000252744	0	0	0	0	0	0.216815	0	0	0	0	0	0
ENSG00000259719	0	0	0	0	0	0.217408	0	0	0	0	0	0
ENSG00000093183	0	0	0	0	0	0.218305	0	0	0	0	0	0
ENSG00000280087	0	0	0.199652	0	0	0.019243	0	0	0	0	0	0
ENSG00000225151	0	0	0	0	0.219092	0	0	0	0	0	0	0
ENSG00000179241	0	0	0	0	0	0.220153	0	0	0	0	0	0
ENSG00000244226	0	0	0	0	0	0.221195	0	0	0	0	0	0
ENSG00000068354	0	0	0	0	0	0.221839	0	0	0	0	0	0
ENSG00000103569	0	0	0	0	0	0.22185	0	0	0	0	0	0
ENSG00000261251	0	0	0	0	0	0.223897	0	0	0	0	0	0
ENSG00000166501	0	0	0	0	0	0.227221	0	0	0	0	0	0
ENSG00000269374	0	0	0	0	0	0.227428	0	0	0	0	0	0
ENSG00000164151	0	0	0	0	0	0.227477	0	0	0	0	0	0
ENSG00000259394	0	0	0	0	0	0.227767	0	0	0	0	0	0
ENSG00000242863	0	0	0	0	0.227879	0	0	0	0	0	0	0
ENSG00000214016	0	0	0	0	0	0.228575	0	0	0	0	0	0
ENSG00000105379	0	0	0	0	0	0.228662	0	0	0	0	0	0
ENSG00000233444	0	0	0	0	0.229461	0	0	0	0	0	0	0
ENSG00000015153	0	0	0	0	0	0.229659	0	0	0	0	0	0
ENSG00000244692	0	0	0	0	0	0.229825	0	0	0	0	0	0
ENSG00000230950	0	0	0	0	0	0.230233	0	0	0	0	0	0
ENSG00000260918	0.097231	0	0	0	0.134058	0	0	0	0	0	0	0
ENSG00000264705	0	0	0	0	0	0.231343	0	0	0	0	0	0
ENSG00000049449	0	0.231657	0	0	0	0	0	0	0	0	0	0
ENSG00000241743	0	0	0	0	0	0.232415	0	0	0	0	0	0
ENSG00000125875	0	0	0	0	0	0.232494	0	0	0	0	0	0
ENSG00000213096	0	0	0	0	0	0.234808	0	0	0	0	0	0
ENSG00000288924	0	0	0	0	0	0.234874	0	0	0	0	0	0
ENSG00000212490	0	0	0	0	0.235058	0	0	0	0	0	0	0
ENSG00000276991	0	0	0	0	0	0.235154	0	0	0	0	0	0
ENSG00000049759	0	0	0	0.236082	0	0	0	0	0	0	0	0
ENSG00000288765	0	0	0	0	0	0.237947	0	0	0	0	0	0
ENSG00000162840	0	0	0	0	0.239241	0	0	0	0	0	0	0
ENSG00000169946	0	0	0	0	0	0.239465	0	0	0	0	0	0
ENSG00000005302	0	0	0	0.23973	0	0	0	0	0	0	0	0
ENSG00000220154	0	0	0	0	0.240402	0	0	0	0	0	0	0
ENSG00000260691	0	0	0	0	0	0.240574	0	0	0	0	0	0
ENSG00000186106	0	0.241646	0	0	0	0	0	0	0	0	0	0
ENSG00000072134	0	0	0	0	0	0.243719	0	0	0	0	0	0
ENSG00000277224	0	0	0	0	0.2445	0	0	0	0	0	0	0
ENSG00000213079	0	0	0	0	0.244741	0	0	0	0	0	0	0
ENSG00000213018	0	0	0	0	0.244758	0	0	0	0	0	0	0
ENSG00000137834	0	0	0	0	0	0.245862	0	0	0	0	0	0
ENSG00000243802	0	0	0	0	0	0.246394	0	0	0	0	0	0
ENSG00000100697	0	0	0	0	0	0.247333	0	0	0	0	0	0
ENSG00000259904	0	0	0	0	0	0.247386	0	0	0	0	0	0
ENSG00000266302	0	0	0	0	0	0.248094	0	0	0	0	0	0
ENSG00000284618	0	0	0	0	0.248143	0	0	0	0	0	0	0
ENSG00000135094	0	0	0	0	0	0.248297	0	0	0	0	0	0
ENSG00000095383	0	0	0	0	0	0.248692	0	0	0	0	0	0
ENSG00000162704	0	0	0	0	0.249092	0	0	0	0	0	0	0
ENSG00000198205	0	0	0	0	0	0.250445	0	0	0	0	0	0
ENSG00000214973	0	0	0	0	0	0.2505	0	0	0	0	0	0
ENSG00000277258	0	0	0	0	0.250893	0	0	0	0	0	0	0
ENSG00000289378	0	0	0	0	0	0.250962	0	0	0	0	0	0
ENSG00000137955	0	0.093248	0	0	0.02956	0.128464	0	0	0	0	0	0
ENSG00000250746	0	0	0	0	0	0.25232	0	0	0	0	0	0
ENSG00000198796	0	0.2536	0	0	0	0	0	0	0	0	0	0
ENSG00000185760	0	0	0	0	0.007183	0.24668	0	0	0	0	0	0
ENSG00000170889	0	0	0	0	0.255518	0	0	0	0	0	0	0
ENSG00000230311	0	0	0	0	0	0.256307	0	0	0	0	0	0
ENSG00000144535	0.256915	0	0	0	0	0	0	0	0	0	0	0
ENSG00000073146	0	0	0	0	0	0.257084	0	0	0	0	0	0
ENSG00000131778	0	0	0	0	0	0.257303	0	0	0	0	0	0
ENSG00000073910	0	0	0	0	0.215066	0.043063	0	0	0	0	0	0
ENSG00000252690	0	0	0	0.260419	0	0	0	0	0	0	0	0
ENSG00000224829	0	0	0	0	0	0.261109	0	0	0	0	0	0
ENSG00000170356	0	0	0	0	0	0.262076	0	0	0	0	0	0
ENSG00000180535	0	0	0	0	0.262092	0	0	0	0	0	0	0
ENSG00000185619	0	0	0	0.263013	0	0	0	0	0	0	0	0
ENSG00000261799	0	0	0	0	0	0.26415	0	0	0	0	0	0
ENSG00000229097	0	0	0	0	0	0.264754	0	0	0	0	0	0
ENSG00000244457	0	0	0	0	0	0.265349	0	0	0	0	0	0
ENSG00000205038	0	0	0	0	0	0.26569	0	0	0	0	0	0
ENSG00000179715	0	0.266054	0	0	0	0	0	0	0	0	0	0
ENSG00000280248	0.255379	0	0	0	0	0.010683	0	0	0	0	0	0
ENSG00000151779	0	0	0	0	0	0.266237	0	0	0	0	0	0
ENSG00000259810	0	0	0	0	0	0.267278	0	0	0	0	0	0
ENSG00000215589	0	0	0	0	0	0.267314	0	0	0	0	0	0
ENSG00000131374	0	0	0	0	0.26736	0	0	0	0	0	0	0
ENSG00000185000	0	0	0	0	0	0.267743	0	0	0	0	0	0
ENSG00000226535	0	0	0	0	0	0.268636	0	0	0	0	0	0
ENSG00000196961	0	0	0	0	0	0.269035	0	0	0	0	0	0
ENSG00000259623	0	0	0	0	0	0.269254	0	0	0	0	0	0
ENSG00000233040	0	0	0	0	0	0.269836	0	0	0	0	0	0
ENSG00000253552	0	0	0	0.270354	0	0	0	0	0	0	0	0
ENSG00000272556	0	0	0	0	0	0.271259	0	0	0	0	0	0
ENSG00000047597	0	0	0	0	0	0.273298	0	0	0	0	0	0
ENSG00000241651	0	0.274148	0	0	0	0	0	0	0	0	0	0
ENSG00000196810	0	0	0	0	0	0.274265	0	0	0	0	0	0
ENSG00000005206	0	0	0	0	0	0.274362	0	0	0	0	0	0
ENSG00000269873	0	0	0	0	0.274536	0	0	0	0	0	0	0
ENSG00000233264	0	0	0	0	0.274979	0	0	0	0	0	0	0
ENSG00000123700	0	0	0	0	0	0.276417	0	0	0	0	0	0
ENSG00000235217	0	0	0	0	0	0.277951	0	0	0	0	0	0
ENSG00000241652	0	0	0	0	0.279074	0	0	0	0	0	0	0
ENSG00000179611	0	0	0	0	0	0.279203	0	0	0	0	0	0
ENSG00000182606	0	0	0	0	0.282615	0	0	0	0	0	0	0
ENSG00000260361	0	0	0	0	0.28265	0	0	0	0	0	0	0
ENSG00000226723	0	0	0	0	0	0.283909	0	0	0	0	0	0
ENSG00000254951	0	0	0	0	0	0.287538	0	0	0	0	0	0
ENSG00000168389	0	0	0	0	0	0.288345	0	0	0	0	0	0
ENSG00000125779	0	0	0	0	0	0.289568	0	0	0	0	0	0
ENSG00000145743	0	0	0	0	0	0.290232	0	0	0	0	0	0
ENSG00000196611	0	0	0	0	0.291698	0	0	0	0	0	0	0
ENSG00000108963	0	0	0	0	0	0.292744	0	0	0	0	0	0
ENSG00000260792	0	0	0	0	0	0.295298	0	0	0	0	0	0
ENSG00000227694	0	0	0	0	0	0.296304	0	0	0	0	0	0
ENSG00000252481	0	0	0	0	0.296964	0	0	0	0	0	0	0
ENSG00000108557	0	0	0	0	0	0.297473	0	0	0	0	0	0
ENSG00000274060	0	0	0	0	0	0.300899	0	0	0	0	0	0
ENSG00000117758	0	0	0	0	0	0.301081	0	0	0	0	0	0
ENSG00000277379	0	0	0	0	0	0.301198	0	0	0	0	0	0
ENSG00000105866	0	0.052438	0	0	0	0.24901	0	0	0	0	0	0
ENSG00000233560	0	0	0	0	0.304368	0	0	0	0	0	0	0
ENSG00000288225	0	0	0	0	0.152782	0.151856	0	0	0	0	0	0
ENSG00000120029	0	0	0	0	0	0.305016	0	0	0	0	0	0
ENSG00000168411	0	0	0	0	0	0.305362	0	0	0	0	0	0
ENSG00000248049	0	0	0	0	0	0.305406	0	0	0	0	0	0
ENSG00000132334	0	0	0	0	0	0.308855	0	0	0	0	0	0
ENSG00000167508	0	0	0	0	0	0.309286	0	0	0	0	0	0
ENSG00000265123	0	0	0	0	0.309772	0	0	0	0	0	0	0
ENSG00000204580	0	0	0	0	0	0.310868	0	0	0	0	0	0
ENSG00000205940	0	0	0	0	0	0.312728	0	0	0	0	0	0
ENSG00000203950	0	0	0	0	0	0.314211	0	0	0	0	0	0
ENSG00000213600	0	0	0	0	0	0.314273	0	0	0	0	0	0
ENSG00000237450	0	0	0	0	0	0.314783	0	0	0	0	0	0
ENSG00000240471	0	0	0	0	0	0.314993	0	0	0	0	0	0
ENSG00000101150	0	0	0	0	0	0.315309	0	0	0	0	0	0
ENSG00000241582	0	0	0	0	0	0.315662	0	0	0	0	0	0
ENSG00000171262	0	0.315692	0	0	0	0	0	0	0	0	0	0
ENSG00000204406	0.1157	0	0	0	0	0.200972	0	0	0	0	0	0
ENSG00000099365	0.317842	0	0	0	0	0	0	0	0	0	0	0
ENSG00000288678	0	0	0	0	0	0.319011	0	0	0	0	0	0
ENSG00000196208	0	0	0	0.065728	0.020374	0.23322	0	0	0	0	0	0
ENSG00000204780	0	0	0	0.319999	0	0	0	0	0	0	0	0
ENSG00000282304	0	0	0	0	0	0.320123	0	0	0	0	0	0
ENSG00000241241	0.320454	0	0	0	0	0	0	0	0	0	0	0
ENSG00000275692	0	0	0	0	0	0.320891	0	0	0	0	0	0
ENSG00000112977	0	0	0	0	0	0.322806	0	0	0	0	0	0
ENSG00000199803	0	0	0	0	0.324247	0	0	0	0	0	0	0
ENSG00000201180	0	0	0	0	0.324247	0	0	0	0	0	0	0
ENSG00000206764	0	0	0	0	0.324247	0	0	0	0	0	0	0
ENSG00000165186	0	0	0	0.321601	0.003206	0	0	0	0	0	0	0
ENSG00000103047	0	0	0	0	0	0.325765	0	0	0	0	0	0
ENSG00000166224	0	0	0	0	0	0.32777	0	0	0	0	0	0
ENSG00000140395	0	0	0	0	0.327784	0	0	0	0	0	0	0
ENSG00000225380	0	0	0	0.328084	0	0	0	0	0	0	0	0
ENSG00000111057	0	0	0	0	0	0.328589	0	0	0	0	0	0
ENSG00000257261	0	0	0	0	0	0.329136	0	0	0	0	0	0
ENSG00000158417	0	0	0	0	0.329677	0	0	0	0	0	0	0
ENSG00000228169	0	0.330465	0	0	0	0	0	0	0	0	0	0
ENSG00000235962	0	0	0	0	0	0.330647	0	0	0	0	0	0
ENSG00000145907	0	0	0	0	0.331529	0	0	0	0	0	0	0
ENSG00000241943	0	0	0	0	0	0.331851	0	0	0	0	0	0
ENSG00000136244	0	0	0	0	0	0.332573	0	0	0	0	0	0
ENSG00000213592	0	0.333857	0	0	0	0	0	0	0	0	0	0
ENSG00000223551	0	0	0	0	0	0.335936	0	0	0	0	0	0
ENSG00000232801	0	0	0	0	0	0.336563	0	0	0	0	0	0
ENSG00000175463	0	0	0	0	0	0.337795	0	0	0	0	0	0
ENSG00000164161	0	0	0	0	0.339169	0	0	0	0	0	0	0
ENSG00000206990	0	0	0	0	0	0.340882	0	0	0	0	0	0
ENSG00000266173	0	0	0	0.341466	0	0	0	0	0	0	0	0
ENSG00000095261	0	0	0	0	0.343764	0	0	0	0	0	0	0
ENSG00000237529	0	0	0	0	0	0.344231	0	0	0	0	0	0
ENSG00000106692	0.344764	0	0	0	0	0	0	0	0	0	0	0
ENSG00000287562	0	0.345573	0	0	0	0	0	0	0	0	0	0
ENSG00000112146	0	0	0	0	0	0.346044	0	0	0	0	0	0
ENSG00000171943	0	0	0	0	0	0.348568	0	0	0	0	0	0
ENSG00000251252	0	0	0	0	0	0.352005	0	0	0	0	0	0
ENSG00000232653	0	0	0	0	0	0.353221	0	0	0	0	0	0
ENSG00000182831	0	0	0	0	0.179041	0.176585	0	0	0	0	0	0
ENSG00000120742	0	0	0	0	0	0.355742	0	0	0	0	0	0
ENSG00000100221	0	0	0	0	0	0.358678	0	0	0	0	0	0
ENSG00000166016	0.361918	0	0	0	0	0	0	0	0	0	0	0
ENSG00000166961	0	0	0	0	0.364092	0	0	0	0	0	0	0
ENSG00000133124	0	0	0	0	0	0.364351	0	0	0	0	0	0
ENSG00000150594	0	0	0	0	0	0.365728	0	0	0	0	0	0
ENSG00000101695	0	0	0	0	0	0.365903	0	0	0	0	0	0
ENSG00000080839	0	0	0	0	0	0.366745	0	0	0	0	0	0
ENSG00000218336	0	0	0	0	0	0.36746	0	0	0	0	0	0
ENSG00000227295	0	0.368511	0	0	0	0	0	0	0	0	0	0
ENSG00000277136	0	0	0	0	0.369031	0	0	0	0	0	0	0
ENSG00000116991	0	0	0	0	0.369373	0	0	0	0	0	0	0
ENSG00000188921	0	0	0	0	0	0.370108	0	0	0	0	0	0
ENSG00000105849	0	0	0	0	0	0.370339	0	0	0	0	0	0
ENSG00000200673	0	0	0	0	0.370475	0	0	0	0	0	0	0
ENSG00000183784	0	0	0	0.370582	0	0	0	0	0	0	0	0
ENSG00000173258	0	0.372224	0	0	0	0	0	0	0	0	0	0
ENSG00000168014	0	0	0	0	0	0.372399	0	0	0	0	0	0
ENSG00000243154	0	0	0	0	0	0.372445	0	0	0	0	0	0
ENSG00000219133	0	0	0	0	0	0.372521	0	0	0	0	0	0
ENSG00000261794	0	0.374819	0	0	0	0	0	0	0	0	0	0
ENSG00000240205	0	0	0	0	0	0.375149	0	0	0	0	0	0
ENSG00000100027	0	0	0	0	0	0.375781	0	0	0	0	0	0
ENSG00000252561	0	0	0	0	0	0.377155	0	0	0	0	0	0
ENSG00000280704	0	0	0	0	0	0.37734	0	0	0	0	0	0
ENSG00000140287	0	0	0	0	0	0.377642	0	0	0	0	0	0
ENSG00000165650	0	0	0	0	0	0.377783	0	0	0	0	0	0
ENSG00000182220	0	0	0	0	0	0.378722	0	0	0	0	0	0
ENSG00000243365	0	0	0	0	0.379541	0	0	0	0	0	0	0
ENSG00000137996	0	0	0	0	0	0.379894	0	0	0	0	0	0
ENSG00000261247	0	0.380578	0	0	0	0	0	0	0	0	0	0
ENSG00000233190	0	0	0	0	0	0.383492	0	0	0	0	0	0
ENSG00000201420	0	0	0	0	0.385495	0	0	0	0	0	0	0
ENSG00000166140	0	0	0	0	0	0.385829	0	0	0	0	0	0
ENSG00000241506	0	0	0	0.386002	0	0	0	0	0	0	0	0
ENSG00000146648	0	0	0	0	0.386385	0	0	0	0	0	0	0
ENSG00000162706	0	0	0	0	0	0.386825	0	0	0	0	0	0
ENSG00000133313	0	0.123535	0	0	0.016937	0.246674	0	0	0	0	0	0
ENSG00000177728	0.387764	0	0	0	0	0	0	0	0	0	0	0
ENSG00000147889	0	0	0	0	0	0.388115	0	0	0	0	0	0
ENSG00000154898	0	0	0	0	0	0.388359	0	0	0	0	0	0
ENSG00000204577	0	0	0	0	0	0.391211	0	0	0	0	0	0
ENSG00000223416	0	0	0	0	0	0.394403	0	0	0	0	0	0
ENSG00000151612	0	0	0	0	0	0.396025	0	0	0	0	0	0
ENSG00000160352	0	0	0	0	0	0.396408	0	0	0	0	0	0
ENSG00000197959	0	0	0	0	0	0.396507	0	0	0	0	0	0
ENSG00000183762	0	0	0	0	0	0.39746	0	0	0	0	0	0
ENSG00000242574	0	0	0	0	0	0.39751	0	0	0	0	0	0
ENSG00000185630	0	0	0	0	0.007734	0.391423	0	0	0	0	0	0
ENSG00000076641	0	0	0	0.202796	0	0.196453	0	0	0	0	0	0
ENSG00000212643	0	0.399282	0	0	0	0	0	0	0	0	0	0
ENSG00000241838	0	0	0	0	0	0.400551	0	0	0	0	0	0
ENSG00000220848	0	0	0	0	0	0.401176	0	0	0	0	0	0
ENSG00000223345	0	0	0	0	0	0.403628	0	0	0	0	0	0
ENSG00000162980	0	0	0	0	0	0.404034	0	0	0	0	0	0
ENSG00000230469	0	0.404154	0	0	0	0	0	0	0	0	0	0
ENSG00000179889	0	0	0	0	0	0.404209	0	0	0	0	0	0
ENSG00000224189	0	0	0	0	0.04499	0.359553	0	0	0	0	0	0
ENSG00000167535	0	0	0	0	0	0.406502	0	0	0	0	0	0
ENSG00000182484	0	0	0	0	0	0.407109	0	0	0	0	0	0
ENSG00000122728	0.408404	0	0	0	0	0	0	0	0	0	0	0
ENSG00000165495	0	0	0	0	0.251399	0.159859	0	0	0	0	0	0
ENSG00000199319	0	0	0	0	0	0.411921	0	0	0	0	0	0
ENSG00000280143	0	0	0	0	0	0.413229	0	0	0	0	0	0
ENSG00000152683	0	0	0	0	0	0.413395	0	0	0	0	0	0
ENSG00000255495	0	0	0	0.413778	0	0	0	0	0	0	0	0
ENSG00000225018	0	0	0	0	0.414469	0	0	0	0	0	0	0
ENSG00000104660	0	0	0	0	0	0.416428	0	0	0	0	0	0
ENSG00000269982	0	0	0	0	0.416775	0	0	0	0	0	0	0
ENSG00000214046	0	0	0	0.275517	0.141868	0	0	0	0	0	0	0
ENSG00000279329	0	0	0	0	0	0.419298	0	0	0	0	0	0
ENSG00000119782	0	0	0	0	0	0.420241	0	0	0	0	0	0
ENSG00000213621	0	0	0	0	0	0.421777	0	0	0	0	0	0
ENSG00000201210	0	0	0	0	0.423621	0	0	0	0	0	0	0
ENSG00000251215	0	0	0	0	0	0.42369	0	0	0	0	0	0
ENSG00000171522	0	0	0	0	0	0.424912	0	0	0	0	0	0
ENSG00000264281	0	0	0	0	0.079429	0.345703	0	0	0	0	0	0
ENSG00000161956	0	0	0	0	0	0.682836	0.256751	0	0	0	0	0
ENSG00000180658	0	0	0	0	0	0.426449	0	0	0	0	0	0
ENSG00000139865	0	0	0	0	0	0.427113	0	0	0	0	0	0
ENSG00000279080	0	0	0	0	0	0.427717	0	0	0	0	0	0
ENSG00000229798	0	0	0	0.429151	0	0	0	0	0	0	0	0
ENSG00000213089	0	0	0	0	0	0.429722	0	0	0	0	0	0
ENSG00000213318	0	0	0	0	0	0.430123	0	0	0	0	0	0
ENSG00000252563	0	0	0	0	0.430988	0	0	0	0	0	0	0
ENSG00000169515	0	0	0	0	0	0.43127	0	0	0	0	0	0
ENSG00000143578	0	0	0	0	0	0.432354	0	0	0	0	0	0
ENSG00000125970	0	0	0.434248	0	0	0	0	0	0	0	0	0
ENSG00000242560	0	0	0	0	0	0.434944	0	0	0	0	0	0
ENSG00000124839	0	0	0	0	0	0.43575	0	0	0	0	0	0
ENSG00000130032	0	0	0	0	0	0.438042	0	0	0	0	0	0
ENSG00000264767	0	0	0	0	0	0.438042	0	0	0	0	0	0
ENSG00000129226	0	0	0	0	0	0.438615	0	0	0	0	0	0
ENSG00000241945	0	0	0	0	0	0.438709	0	0	0	0	0	0
ENSG00000269190	0	0	0	0	0	0.438732	0	0	0	0	0	0
ENSG00000288840	0	0	0	0.440843	0	0	0	0	0	0	0	0
ENSG00000230551	0	0	0	0	0.4423	0	0	0	0	0	0	0
ENSG00000242660	0	0	0	0	0	0.443609	0	0	0	0	0	0
ENSG00000112333	0	0	0	1.79798	0.006494	0	0	1.36039	0	0	0	0
ENSG00000152795	0	0.444586	0	0	0	0	0	0	0	0	0	0
ENSG00000227063	0	0	0	0	0.084136	0.360729	0	0	0	0	0	0
ENSG00000276564	0	0	0	0	0	0.445417	0	0	0	0	0	0
ENSG00000071205	0	0	0	0	0	0.446252	0	0	0	0	0	0
ENSG00000218283	0	0	0	0.311988	0	0.137165	0	0	0	0	0	0
ENSG00000243679	0	0	0	0	0	0.452785	0	0	0	0	0	0
ENSG00000200975	0	0	0	0	0.453326	0	0	0	0	0	0	0
ENSG00000227946	0	0	0	0	0	0.453387	0	0	0	0	0	0
ENSG00000186952	0	0	0	0	0	0.455046	0	0	0	0	0	0
ENSG00000072958	0	0	0	0	0	0.457082	0	0	0	0	0	0
ENSG00000014919	0.457153	0	0	0	0	0	0	0	0	0	0	0
ENSG00000168872	0	0	0	0	0.458647	0	0	0	0	0	0	0
ENSG00000023330	0	0	0	0	0	0.461352	0	0	0	0	0	0
ENSG00000161036	0	0	0	0	0.462449	0	0	0	0	0	0	0
ENSG00000135541	0	0	0	0	0	0.463507	0	0	0	0	0	0
ENSG00000110848	0	0	0	0	0.463693	0	0	0	0	0	0	0
ENSG00000259917	0	0.463947	0	0	0	0	0	0	0	0	0	0
ENSG00000234067	0	0	0	0.464944	0	0	0	0	0	0	0	0
ENSG00000132623	0	0	0	0	0.4656	0	0	0	0	0	0	0
ENSG00000198040	0	0	0	0	0	0.466764	0	0	0	0	0	0
ENSG00000167766	0	0	0	0	0	0.467897	0	0	0	0	0	0
ENSG00000144959	0	0	0	0	0	0.471931	0	0	0	0	0	0
ENSG00000240299	0	0	0	0	0	0.47201	0	0	0	0	0	0
ENSG00000059145	0	0	0	0	0	0.47382	0	0	0	0	0	0
ENSG00000267264	0	0	0	0	0	0.476349	0	0	0	0	0	0
ENSG00000230916	0	0	0	0	0.127631	0.349809	0	0	0	0	0	0
ENSG00000188659	0	0	0	0	0	0.478946	0	0	0	0	0	0
ENSG00000288794	0	0	0	0	0	0.479073	0	0	0	0	0	0
ENSG00000176401	0	0	0	0	0	0.479647	0	0	0	0	0	0
ENSG00000173467	0	0	0	0	0	0.481357	0	0	0	0	0	0
ENSG00000185551	0	0	0	0	0	0.48212	0	0	0	0	0	0
ENSG00000275234	0	0	0	0	0	0.48281	0	0	0	0	0	0
ENSG00000172014	0	0	0	0	0	0.483015	0	0	0	0	0	0
ENSG00000067066	0	0	0	0.266493	0.220831	0	0	0	0	0	0	0
ENSG00000182919	0	0	0	0	0	0.487617	0	0	0	0	0	0
ENSG00000176087	0	0	0	0	0	0.489158	0	0	0	0	0	0
ENSG00000171425	0	0	0	0	0	0.491319	0	0	0	0	0	0
ENSG00000231235	0	0	0	0.493565	0	0	0	0	0	0	0	0
ENSG00000010278	0	0	0	0	0	0.493765	0	0	0	0	0	0
ENSG00000278909	0	0	0	0	0.499318	0	0	0	0	0	0	0
ENSG00000226721	0	0	0	0	0.501711	0	0	0	0	0	0	0
ENSG00000259453	0	0	0	0.503266	0	0	0	0	0	0	0	0
ENSG00000260244	0	0	0	0	0	0.503271	0	0	0	0	0	0
ENSG00000265486	0	0	0	0	0.507437	0	0	0	0	0	0	0
ENSG00000078269	0	0	0	0	0	0.508597	0	0	0	0	0	0
ENSG00000111275	0	0	0	0	0	0.510523	0	0	0	0	0	0
ENSG00000279880	0	0	0	0	0	0.51095	0	0	0	0	0	0
ENSG00000152433	0	0	0	0	0.512969	0	0	0	0	0	0	0
ENSG00000212175	0	0	0	0	0.513497	0	0	0	0	0	0	0
ENSG00000114439	0	0	0	0	0	0.513637	0	0	0	0	0	0
ENSG00000112473	0	0	0	0	0	0.515268	0	0	0	0	0	0
ENSG00000091622	0	0.515585	0	0	0	0	0	0	0	0	0	0
ENSG00000230170	0	0	0	0	0.51575	0	0	0	0	0	0	0
ENSG00000198887	0	0.518187	0	0	0	0	0	0	0	0	0	0
ENSG00000230756	0	0	0	0	0	0.520043	0	0	0	0	0	0
ENSG00000238560	0	0	0	0	0	0.520152	0	0	0	0	0	0
ENSG00000163491	0	0	0	0	0	0.520488	0	0	0	0	0	0
ENSG00000065457	0	0.523042	0	0	0	0	0	0	0	0	0	0
ENSG00000213619	0	0	0	0	0.011648	0.514228	0	0	0	0	0	0
ENSG00000206954	0	0	0	0	0	0.528184	0	0	0	0	0	0
ENSG00000102781	0	0	0	0	0	0.529402	0	0	0	0	0	0
ENSG00000125356	0	0	0	0	0.529777	0	0	0	0	0	0	0
ENSG00000271871	0	0	0	0	0	0.53029	0	0	0	0	0	0
ENSG00000156463	0	0	0	0	0.534795	0	0	0	0	0	0	0
ENSG00000140538	0	0	0	0	0	0.534802	0	0	0	0	0	0
ENSG00000186951	0	0	0	0.492257	0	0.044001	0	0	0	0	0	0
ENSG00000188312	0	0	0	0	0	0.537402	0	0	0	0	0	0
ENSG00000280128	0	0	0	0	0	0.541521	0	0	0	0	0	0
ENSG00000174749	0	0	0	0	0	0.541741	0	0	0	0	0	0
ENSG00000198393	0	0	0	0	0	0.542246	0	0	0	0	0	0
ENSG00000216854	0	0	0	0	0	0.542276	0	0	0	0	0	0
ENSG00000105341	0	0	0	0	0	0.542592	0	0	0	0	0	0
ENSG00000178762	0	0	0	0	0	0.543205	0	0	0	0	0	0
ENSG00000235776	0	0	0	0	0	0.543812	0	0	0	0	0	0
ENSG00000070808	0.543852	0	0	0	0	0	0	0	0	0	0	0
ENSG00000225531	0	0	0	0	0.543908	0	0	0	0	0	0	0
ENSG00000235238	0	0	0	0	0	0.5442	0	0	0	0	0	0
ENSG00000169592	0	0	0	0	0	0.545074	0	0	0	0	0	0
ENSG00000011258	0	0	0	0	0	0.545625	0	0	0	0	0	0
ENSG00000242083	0	0	0	0	0	0.545856	0	0	0	0	0	0
ENSG00000103044	0	0	0	0	0	0.54608	0	0	0	0	0	0
ENSG00000091436	0	0	0	0	0	0.546566	0	0	0	0	0	0
ENSG00000120616	0	0	0	0	0	0.547178	0	0	0	0	0	0
ENSG00000238086	0	0	0	0	0.547353	0	0	0	0	0	0	0
ENSG00000254091	0	0	0	0	0	0.548977	0	0	0	0	0	0
ENSG00000207306	0	0	0	0	0	0.549743	0	0	0	0	0	0
ENSG00000233057	0	0	0	0.090138	0	0.465488	0	0	0	0	0	0
ENSG00000279356	0	0	0	0	0.55589	0	0	0	0	0	0	0
ENSG00000069966	0	0	0	0	0.560369	0	0	0	0	0	0	0
ENSG00000280381	0	0	0	0	0.560996	0	0	0	0	0	0	0
ENSG00000130943	0	0	0	0	0	0.561599	0	0	0	0	0	0
ENSG00000233874	0	0	0	0.562384	0	0	0	0	0	0	0	0
ENSG00000179364	0	0	0	0	0	0.564633	0	0	0	0	0	0
ENSG00000204439	0	0	0	0	0.566023	0	0	0	0	0	0	0
ENSG00000124610	0	0	0	0	0	0.567537	0	0	0	0	0	0
ENSG00000136935	0	0	0	0	0	0.567586	0	0	0	0	0	0
ENSG00000162419	0	0	0	0	0	0.568889	0	0	0	0	0	0
ENSG00000253488	0	0	0	0	0	0.569389	0	0	0	0	0	0
ENSG00000213598	0	0	0	0	0	0.5726	0	0	0	0	0	0
ENSG00000224796	0	0	0	0	0.574212	0	0	0	0	0	0	0
ENSG00000235957	0	0	0	0	0	0.57669	0	0	0	0	0	0
ENSG00000168175	0	0	0	0	0.03871	0.53834	0	0	0	0	0	0
ENSG00000257907	0	0	0	0	0	0.577505	0	0	0	0	0	0
ENSG00000185085	0	0	0	0	0	0.578621	0	0	0	0	0	0
ENSG00000200913	0	0	0	0	0.57983	0	0	0	0	0	0	0
ENSG00000235449	0	0	0	0	0	0.582762	0	0	0	0	0	0
ENSG00000135506	0	0	0	0	0.583791	0	0	0	0	0	0	0
ENSG00000082805	0	0	0	0	0	0.585613	0	0	0	0	0	0
ENSG00000084093	0	0	0	0	0	0.587721	0	0	0	0	0	0
ENSG00000273033	0	0	0	0	0	0.589749	0	0	0	0	0	0
ENSG00000261934	0	0	0	0	0	0.592858	0	0	0	0	0	0
ENSG00000167220	0	0	0.592973	0	0	0	0	0	0	0	0	0
ENSG00000168137	0	0	0	0	0.593175	0	0	0	0	0	0	0
ENSG00000198700	0	0	0	0	0	0.594674	0	0	0	0	0	0
ENSG00000262470	0	0.59503	0	0	0	0	0	0	0	0	0	0
ENSG00000173531	0	0	0	0	0.595234	0	0	0	0	0	0	0
ENSG00000215421	0	0	0	0	0	0.59591	0	0	0	0	0	0
ENSG00000213513	0.597264	0	0	0	0	0	0	0	0	0	0	0
ENSG00000268926	0	0	0	0.597366	0	0	0	0	0	0	0	0
ENSG00000215807	0	0	0	0	0.598026	0	0	0	0	0	0	0
ENSG00000139154	0	0	0	0	0.601338	0	0	0	0	0	0	0
ENSG00000255350	0	0	0	0	0	0.601633	0	0	0	0	0	0
ENSG00000230449	0	0	0	0	0	0.602365	0	0	0	0	0	0
ENSG00000183914	0	0	0	0	0	0.60239	0	0	0	0	0	0
ENSG00000198931	0	0	0	0	0	0.602515	0	0	0	0	0	0
ENSG00000202422	0	0	0	0	0.603383	0	0	0	0	0	0	0
ENSG00000169446	0	0	0	0	0	0.605721	0	0	0	0	0	0
ENSG00000112406	0	0	0	0	0	0.606311	0	0	0	0	0	0
ENSG00000119396	0	0	0	0	0	0.607686	0	0	0	0	0	0
ENSG00000035664	0	0	0	0	0	0.60782	0	0	0	0	0	0
ENSG00000252964	0	0	0	0	0.610243	0	0	0	0	0	0	0
ENSG00000070366	0	0	0	0	0.545698	0.064702	0	0	0	0	0	0
ENSG00000278124	0.610536	0	0	0	0	0	0	0	0	0	0	0
ENSG00000013375	0	0	0	0	0	0.611317	0	0	0	0	0	0
ENSG00000276980	0	0.613451	0	0	0	0	0	0	0	0	0	0
ENSG00000111412	0	0	0	0	0.61381	0	0	0	0	0	0	0
ENSG00000242607	0	0	0	0	0	0.614348	0	0	0	0	0	0
ENSG00000243894	0	0	0	0	0	0.614348	0	0	0	0	0	0
ENSG00000251313	0	0	0	0	0	0.614348	0	0	0	0	0	0
ENSG00000186399	0	0	0	0	0	0.614733	0	0	0	0	0	0
ENSG00000242229	0	0	0	0	0	0.615137	0	0	0	0	0	0
ENSG00000131323	0	0	0	0	0	0.616731	0	0	0	0	0	0
ENSG00000213862	0	0	0	0	0	0.617467	0	0	0	0	0	0
ENSG00000122741	0	0	0	0	0	0.61856	0	0	0	0	0	0
ENSG00000172059	0	0	0	0	0	0.618567	0	0	0	0	0	0
ENSG00000247199	0.618787	0	0	0	0	0	0	0	0	0	0	0
ENSG00000171469	0	0	0	0	0	0.620367	0	0	0	0	0	0
ENSG00000213462	0	0.39354	0	0	0	0.231216	0	0	0	0	0	0
ENSG00000156218	0	2.35006	0.617585	0	0	0.472162	0	0	0	2.8144	0	0
ENSG00000264736	0	0	0	0	0	0.632911	0	0	0	0	0	0
ENSG00000105085	0	0	0	0	0	0.636961	0	0	0	0	0	0
ENSG00000163635	0	0	0	0.240024	0	0.397234	0	0	0	0	0	0
ENSG00000174485	0	0	0	0	0	0.637446	0	0	0	0	0	0
ENSG00000101076	0	0	0	0.638027	0	0	0	0	0	0	0	0
ENSG00000109452	0	0	0	0	0	0.638401	0	0	0	0	0	0
ENSG00000223259	0	0	0	0	0.638634	0	0	0	0	0	0	0
ENSG00000221676	0	0	0	0	0.642491	0	0	0	0	0	0	0
ENSG00000109670	0	0.644258	0	0	0	0	0	0	0	0	0	0
ENSG00000262879	0	0	0	0	0	0.644562	0	0	0	0	0	0
ENSG00000251593	0	0	0	0	0	0.647277	0	0	0	0	0	0
ENSG00000106133	0	0	0	0	0	0.647381	0	0	0	0	0	0
ENSG00000176771	0	0	0	0	0.64768	0	0	0	0	0	0	0
ENSG00000228568	0	0	0	0	0	0.650989	0	0	0	0	0	0
ENSG00000202331	0	0	0	0	0.655151	0	0	0	0	0	0	0
ENSG00000240950	0	0	0	0	0	0.655951	0	0	0	0	0	0
ENSG00000243738	0	0	0	0	0	0.657886	0	0	0	0	0	0
ENSG00000223298	0	0	0	0	0.658881	0	0	0	0	0	0	0
ENSG00000288860	0	0	0	0.659575	0	0	0	0	0	0	0	0
ENSG00000188994	0	0	0	0	0	0.659635	0	0	0	0	0	0
ENSG00000133393	0	0	0	0	0	0.663295	0	0	0	0	0	0
ENSG00000244485	0	0	0	0	0	0.664866	0	0	0	0	0	0
ENSG00000108061	0	0	0	0	0	0.665429	0	0	0	0	0	0
ENSG00000237440	0	0	0	0	0	0.667005	0	0	0	0	0	0
ENSG00000182866	0	0	0	0	0	0.668165	0	0	0	0	0	0
ENSG00000067533	0	0	0	0	0	0.669005	0	0	0	0	0	0
ENSG00000167685	0	0	0	0	0.669457	0	0	0	0	0	0	0
ENSG00000242241	0	0	0	0	0	0.670209	0	0	0	0	0	0
ENSG00000222312	0	0	0	0	0.671174	0	0	0	0	0	0	0
ENSG00000148450	0	0	0	0	0	0.672026	0	0	0	0	0	0
ENSG00000235501	0	0	0	0	0	0.677549	0	0	0	0	0	0
ENSG00000135424	0	0	0	0	0	0.678001	0	0	0	0	0	0
ENSG00000136048	0	0	0	0	0	0.678169	0	0	0	0	0	0
ENSG00000020256	0	0	0	0	0	0.688181	0	0	0	0	0	0
ENSG00000181072	0	0.027773	0	0.487296	0.032788	0.142556	0	0	0	0	0	0
ENSG00000276031	0	0	0	0	0.690685	0	0	0	0	0	0	0
ENSG00000162104	0	0	0	0	0	0.693371	0	0	0	0	0	0
ENSG00000206795	0	0	0	0	0	0.69407	0	0	0	0	0	0
ENSG00000136848	0	0	0	0	0	0.694231	0	0	0	0	0	0
ENSG00000092820	0	0	0	0	0.696012	0	0	0	0	0	0	0
ENSG00000171396	0.69626	0	0	0	0	0	0	0	0	0	0	0
ENSG00000279074	0	0	0	0	0.697097	0	0	0	0	0	0	0
ENSG00000180628	0	0	0	0	0	0.69858	0	0	0	0	0	0
ENSG00000105698	0	0	0	0	0	0.699936	0	0	0	0	0	0
ENSG00000171502	0	0	0	0.700444	0	0	0	0	0	0	0	0
ENSG00000145604	0	0	0	0	0	0.701569	0	0	0	0	0	0
ENSG00000212559	0	0	0	0	0.704392	0	0	0	0	0	0	0
ENSG00000253230	0	0	0	0	0.704999	0	0	0	0	0	0	0
ENSG00000144649	0	0	0	0.707503	0	0	0	0	0	0	0	0
ENSG00000134138	0	0	0	0	0.687581	0.020184	0	0	0	0	0	0
ENSG00000143013	0	0	0	0	0	0.708706	0	0	0	0	0	0
ENSG00000108352	0	0	0	0.186451	0.026088	0.496909	0	0	0	0	0	0
ENSG00000188542	0	0	0	0.709655	0	0	0	0	0	0	0	0
ENSG00000264017	0	0	0	0	0.712025	0	0	0	0	0	0	0
ENSG00000133561	0	0	0	0	0	0.712676	0	0	0	0	0	0
ENSG00000243591	0	0	0	0	0	0.714552	0	0	0	0	0	0
ENSG00000285410	0	0	0	0	0	0.714683	0	0	0	0	0	0
ENSG00000254831	0	0	0	0	0.71469	0	0	0	0	0	0	0
ENSG00000113209	0	0	0	0	0.718503	0	0	0	0	0	0	0
ENSG00000206692	0	0	0	0	0.720155	0	0	0	0	0	0	0
ENSG00000176102	0	0	0	0	0	0.722694	0	0	0	0	0	0
ENSG00000147533	0	0	0	0	0	0.72331	0	0	0	0	0	0
ENSG00000246528	0	0	0	0	0.723666	0	0	0	0	0	0	0
ENSG00000173611	0	0	0	0	0	0.725303	0	0	0	0	0	0
ENSG00000256188	0	0	0	0	0	0.726076	0	0	0	0	0	0
ENSG00000196247	0	0	0	0	0.727028	0	0	0	0	0	0	0
ENSG00000174705	0	0	0	0	0	0.728978	0	0	0	0	0	0
ENSG00000104343	0	0	0	0	0	0.729742	0	0	0	0	0	0
ENSG00000046651	0	0	0	0	0.73076	0	0	0	0	0	0	0
ENSG00000129055	0	0	0	0	0	0.730893	0	0	0	0	0	0
ENSG00000181274	0	0	0	0	0	0.731386	0	0	0	0	0	0
ENSG00000120324	0	0	0	0	0.732799	0	0	0	0	0	0	0
ENSG00000135931	0	0	0	0	0.680502	0.0527	0	0	0	0	0	0
ENSG00000288928	0	0	0	0	0	0.734088	0	0	0	0	0	0
ENSG00000204427	0	0	0	0	0	0.734897	0	0	0	0	0	0
ENSG00000166189	0	0	0	0.488852	0	0.24887	0	0	0	0	0	0
ENSG00000229018	0	0	0	0.738671	0	0	0	0	0	0	0	0
ENSG00000243302	0	0	0	0.740381	0	0	0	0	0	0	0	0
ENSG00000169372	0	0	0	0	0	0.740673	0	0	0	0	0	0
ENSG00000235847	0	0.505456	0	0	0	0.236653	0	0	0	0	0	0
ENSG00000189114	0	0.478688	0	0	0	0.263912	0	0	0	0	0	0
ENSG00000101191	0	0	0	0	0.744708	0	0	0	0	0	0	0
ENSG00000200842	0	0	0	0	0.745647	0	0	0	0	0	0	0
ENSG00000252636	0	0	0	0	0.746631	0	0	0	0	0	0	0
ENSG00000244328	0	0	0	0	0	0.747709	0	0	0	0	0	0
ENSG00000164237	0	0	0	0	0.748186	0	0	0	0	0	0	0
ENSG00000140990	0	0	0	0	0	0.748855	0	0	0	0	0	0
ENSG00000083290	0	0	0	0	0	0.750293	0	0	0	0	0	0
ENSG00000259299	0	0	0	0.750504	0	0	0	0	0	0	0	0
ENSG00000199609	0	0	0	0	0.750964	0	0	0	0	0	0	0
ENSG00000160888	0	0	0	0	0	0.753197	0	0	0	0	0	0
ENSG00000206781	0	0	0	0	0.753599	0	0	0	0	0	0	0
ENSG00000071462	0	0	0	0	0	0.753882	0	0	0	0	0	0
ENSG00000223546	0	0	0	0	0	0.754627	0	0	0	0	0	0
ENSG00000196655	0	0	0	0	0	0.757589	0	0	0	0	0	0
ENSG00000074696	0	0	0	0	0	0.758202	0	0	0	0	0	0
ENSG00000241878	0	0	0	0	0	0.760652	0	0	0	0	0	0
ENSG00000253602	0	0	0	0	0.304646	0.458081	0	0	0	0	0	0
ENSG00000178115	0	0.765959	0	0	0	0	0	0	0	0	0	0
ENSG00000287168	0	0	0	0	0	0.766018	0	0	0	0	0	0
ENSG00000185219	0	0	0	0	0.035724	0.736593	0	0	0	0	0	0
ENSG00000095585	0	0.488446	0	0	0	0.283932	0	0	0	0	0	0
ENSG00000200613	0	0	0	0	0.77301	0	0	0	0	0	0	0
ENSG00000088538	0	0	0.774156	0	0	0	0	0	0	0	0	0
ENSG00000047457	0	0	0	0	0.777569	0	0	0	0	0	0	0
ENSG00000166225	0	0	0	0	0	0.779145	0	0	0	0	0	0
ENSG00000139697	0	0	0	0	0	0.779422	0	0	0	0	0	0
ENSG00000170379	0	0	0	0	0	0.779844	0	0	0	0	0	0
ENSG00000198900	0	0	0	0	0.78002	0	0	0	0	0	0	0
ENSG00000264322	0	0	0	0	0	0.781953	0	0	0	0	0	0
ENSG00000213160	0	0	0	0	0	0.783994	0	0	0	0	0	0
ENSG00000118894	0	0	0	0.784535	0	0	0	0	0	0	0	0
ENSG00000275793	0	0	0	0	0	0.785547	0	0	0	0	0	0
ENSG00000156110	0	0	0	0	0	0.787113	0	0	0	0	0	0
ENSG00000237187	0	0	0	0	0	0.788908	0	0	0	0	0	0
ENSG00000157617	0	0	0	0	0	0.789531	0	0	0	0	0	0
ENSG00000200738	0	0	0	0	0.791351	0	0	0	0	0	0	0
ENSG00000170085	0	0	0	0	0	0.79303	0	0	0	0	0	0
ENSG00000165813	0	0	0	0	0	0.793842	0	0	0	0	0	0
ENSG00000127314	0	0	0	0	0	0.794354	0	0	0	0	0	0
ENSG00000222416	0	0	0	0	0.795465	0	0	0	0	0	0	0
ENSG00000235064	0	0	0	0	0.670425	0.131153	0	0	0	0	0	0
ENSG00000282339	0	0	0	0	0	0.802305	0	0	0	0	0	0
ENSG00000167635	0	0	0	0	0	0.803094	0	0	0	0	0	0
ENSG00000169967	0	0	0	0	0	0.804119	0	0	0	0	0	0
ENSG00000199638	0	0	0	0	0.805235	0	0	0	0	0	0	0
ENSG00000275464	0	0	0	0	0	0.806407	0	0	0	0	0	0
ENSG00000139233	0	0	0	0	0	0.80658	0	0	0	0	0	0
ENSG00000144909	0	0	0	0	0	0.809223	0	0	0	0	0	0
ENSG00000256664	0	0	0	0	0	0.809436	0	0	0	0	0	0
ENSG00000261150	0	0.061979	0	0	0	0.751621	0	0	0	0	0	0
ENSG00000216863	0.813947	0	0	0	0	0	0	0	0	0	0	0
ENSG00000164754	0	0	0	0	0	0.814218	0	0	0	0	0	0
ENSG00000167363	0	0.742329	0	0	0.072347	0	0	0	0	0	0	0
ENSG00000189056	0	0	0	0	0	0.815828	0	0	0	0	0	0
ENSG00000165417	0	0.816661	0	0	0	0	0	0	0	0	0	0
ENSG00000227051	0	0	0	0	0	0.818875	0	0	0	0	0	0
ENSG00000131351	0	0	0	0	0	0.819279	0	0	0	0	0	0
ENSG00000138079	0	0	0	0	0	0.819936	0	0	0	0	0	0
ENSG00000243532	0	0	0	0	0	0.821689	0	0	0	0	0	0
ENSG00000049246	0	0	0	0	0.024918	0.798033	0	0	0	0	0	0
ENSG00000288694	0	0	0	0	0	0.82448	0	0	0	0	0	0
ENSG00000113645	0	0	0	0	0	0.825332	0	0	0	0	0	0
ENSG00000103248	0	0.825733	0	0	0	0	0	0	0	0	0	0
ENSG00000249744	0	0	0	0	0	0.827846	0	0	0	0	0	0
ENSG00000036473	0	0	0	0.828119	0	0	0	0	0	0	0	0
ENSG00000158352	0	0	0	0	0	0.831461	0	0	0	0	0	0
ENSG00000112787	0	0	0	0	0.831846	0	0	0	0	0	0	0
ENSG00000277591	0	0	0	0	0	0.833211	0	0	0	0	0	0
ENSG00000280650	0	0	0	0.833261	0	0	0	0	0	0	0	0
ENSG00000160218	0	0	0	0	0	0.835844	0	0	0	0	0	0
ENSG00000251158	0	0	0	0	0	0.836831	0	0	0	0	0	0
ENSG00000118579	0	0	0	0	0.085887	0.753767	0	0	0	0	0	0
ENSG00000122641	0	0	0	0	0	0.840904	0	0	0	0	0	0
ENSG00000007933	0	0	0	0	0	0.842489	0	0	0	0	0	0
ENSG00000206190	0	0	0	0	0.844052	0	0	0	0	0	0	0
ENSG00000277452	0	0	0	0	0	0.848641	0	0	0	0	0	0
ENSG00000198879	0.84946	0	0	0	0	0	0	0	0	0	0	0
ENSG00000166450	0	0	0	0	0	0.849979	0	0	0	0	0	0
ENSG00000178726	0	0	0	0	0	0.851903	0	0	0	0	0	0
ENSG00000116667	0	0	0	0	0	0.853409	0	0	0	0	0	0
ENSG00000162433	0.855209	0	0	0	0	0	0	0	0	0	0	0
ENSG00000257702	0	0	0	0	0.128153	0.729123	0	0	0	0	0	0
ENSG00000232883	0	0.372927	0	0	0	0.484593	0	0	0	0	0	0
ENSG00000160336	0	0	0	0	0	0.858858	0	0	0	0	0	0
ENSG00000239809	0	0	0	0	0	0.861721	0	0	0	0	0	0
ENSG00000243398	0	0	0	0	0	0.867204	0	0	0	0	0	0
ENSG00000276713	0	0	0	0	0	0.867204	0	0	0	0	0	0
ENSG00000283498	0	0	0	0	0	0.868429	0	0	0	0	0	0
ENSG00000198642	0	0	0	0	0	0.868853	0	0	0	0	0	0
ENSG00000253305	0	0	0	0	0	0.870362	0	0	0	0	0	0
ENSG00000186591	0	0	0	0	0	0.872745	0	0	0	0	0	0
ENSG00000244357	0	0	0	0	0	0.872846	0	0	0	0	0	0
ENSG00000117461	0	0	0	0	0	0.874311	0	0	0	0	0	0
ENSG00000146122	0	0.875033	0	0	0	0	0	0	0	0	0	0
ENSG00000237032	0	0	0	0	0	0.875787	0	0	0	0	0	0
ENSG00000241391	0	0	0	0	0	0.875787	0	0	0	0	0	0
ENSG00000152404	0	0	0	0	0	0.876057	0	0	0	0	0	0
ENSG00000265918	0	0	0	0	0	0.879501	0	0	0	0	0	0
ENSG00000152402	0	0	0	0	0	0.879854	0	0	0	0	0	0
ENSG00000214988	0	0.879941	0	0	0	0	0	0	0	0	0	0
ENSG00000213694	0	0.880903	0	0	0	0	0	0	0	0	0	0
ENSG00000165655	0	0	0	0	0	0.880959	0	0	0	0	0	0
ENSG00000198815	0	0	0	0	0	0.883139	0	0	0	0	0	0
ENSG00000250562	0	0	0	0	0	0.8839	0	0	0	0	0	0
ENSG00000211456	0	0	0	0	0	0.883912	0	0	0	0	0	0
ENSG00000243711	0	0	0	0	0	0.886408	0	0	0	0	0	0
ENSG00000232888	0	0	0	0	0	0.886484	0	0	0	0	0	0
ENSG00000278701	0	0	0	0	0	0.890731	0	0	0	0	0	0
ENSG00000273703	0	0	0	0	0	0.892145	0	0	0	0	0	0
ENSG00000243896	0	0	0	0	0	0.89294	0	0	0	0	0	0
ENSG00000228053	0	0	0	0	0	0.895679	0	0	0	0	0	0
ENSG00000116128	0	0.780761	0	0	0	0.11517	0	0	0	0	0	0
ENSG00000196182	0	0	0	0	0.899766	0	0	0	0	0	0	0
ENSG00000186687	0	0	0	0	0	0.899856	0	0	0	0	0	0
ENSG00000047644	0	0.72979	0	0	0.004991	0.16593	0	0	0	0	0	0
ENSG00000108528	0	0	0	0	0	0.903199	0	0	0	0	0	0
ENSG00000177565	0	0	0	0	0	0.903591	0	0	0	0	0	0
ENSG00000155962	0	0	0	0	0	0.907579	0	0	0	0	0	0
ENSG00000276903	0	0	0	0	0	0.909305	0	0	0	0	0	0
ENSG00000176974	0	0.909811	0	0	0	0	0	0	0	0	0	0
ENSG00000257433	0	0	0	0	0.91066	0	0	0	0	0	0	0
ENSG00000199985	0	0	0	0	0.910982	0	0	0	0	0	0	0
ENSG00000238135	0	0	0	0.903856	0.006446	0.003213	0	0	0	0	0	0
ENSG00000259000	0	0	0	0	0	0.913837	0	0	0	0	0	0
ENSG00000277496	0	0	0	0	0.914289	0	0	0	0	0	0	0
ENSG00000136193	0	0	0	0	0	0.914834	0	0	0	0	0	0
ENSG00000186743	0	0	0	0	0.00707	0.912313	0	0	0	0	0	0
ENSG00000076555	0	0	0	0	0	0.919946	0	0	0	0	0	0
ENSG00000200872	0	0	0	0	0.92026	0	0	0	0	0	0	0
ENSG00000261379	0	0	0	0	0	0.921805	0	0	0	0	0	0
ENSG00000213047	0	0	0	0	0	0.922428	0	0	0	0	0	0
ENSG00000125971	0	0	0	0	0.92412	0	0	0	0	0	0	0
ENSG00000163785	0	0	0	0	0	0.924894	0	0	0	0	0	0
ENSG00000200554	0	0	0	0	0.926422	0	0	0	0	0	0	0
ENSG00000175387	0	0	0	0	0	0.927874	0	0	0	0	0	0
ENSG00000135443	0.928433	0	0	0	0	0	0	0	0	0	0	0
ENSG00000085365	0	0	0	0	0	0.931641	0	0	0	0	0	0
ENSG00000252742	0	0	0	0	0.934532	0	0	0	0	0	0	0
ENSG00000111696	0	0	0	0	0	0.934614	0	0	0	0	0	0
ENSG00000123405	0	0	0	0	0	0.936077	0	0	0	0	0	0
ENSG00000222281	0	0	0	0	0	0.936324	0	0	0	0	0	0
ENSG00000063169	0	0	0	0	0	0.938863	0	0	0	0	0	0
ENSG00000004455	0	0	0	0	0	0.940335	0	0	0	0	0	0
ENSG00000266720	0	0	0	0	0.354817	0.588303	0	0	0	0	0	0
ENSG00000272316	0	0	0	0	0	0.945345	0	0	0	0	0	0
ENSG00000175344	0	0	0	0	0	0.946164	0	0	0	0	0	0
ENSG00000248608	0	0	0	0	0.950535	0	0	0	0	0	0	0
ENSG00000257093	0	0	0	0	0.950946	0	0	0	0	0	0	0
ENSG00000103485	0	0	0	0.951215	0	0	0	0	0	0	0	0
ENSG00000139354	0	0	0	0	0.034131	0.917115	0	0	0	0	0	0
ENSG00000176055	0	0	0	0	0	0.951398	0	0	0	0	0	0
ENSG00000203499	0	0	0	0	0	0.953214	0	0	0	0	0	0
ENSG00000242999	0	0	0	0	0.407523	0.545934	0	0	0	0	0	0
ENSG00000243267	0	0	0	0	0	0.955659	0	0	0	0	0	0
ENSG00000243845	0	0.956406	0	0	0	0	0	0	0	0	0	0
ENSG00000102554	0	0	0	0	0	0.956732	0	0	0	0	0	0
ENSG00000201532	0	0.959225	0	0	0	0	0	0	0	0	0	0
ENSG00000241587	0	0	0	0	0	0.95986	0	0	0	0	0	0
ENSG00000207033	0	0	0	0	0.966334	0	0	0	0	0	0	0
ENSG00000079313	0	0	0	0	0	0.966948	0	0	0	0	0	0
ENSG00000260966	0	0	0	0	0	0.967278	0	0	0	0	0	0
ENSG00000160961	0	0	0	0	0	0.971912	0	0	0	0	0	0
ENSG00000219487	0	0	0	0	0	0.972731	0	0	0	0	0	0
ENSG00000130939	0.20526	0	0	0	0	0.77178	0	0	0	0	0	0
ENSG00000143153	0	0	0	0	0.979125	0	0	0	0	0	0	0
ENSG00000213533	0	0	0	0	0	0.980277	0	0	0	0	0	0
ENSG00000163875	0	0	0	0	0	0.981183	0	0	0	0	0	0
ENSG00000163082	0	0	0	0	0	0.981866	0	0	0	0	0	0
ENSG00000111206	0	0	0	0	0	0.981933	0	0	0	0	0	0
ENSG00000126062	0	0	0	0	0	0.983137	0	0	0	0	0	0
ENSG00000100150	0	0	0	0	0.983821	0	0	0	0	0	0	0
ENSG00000244582	0	0	0	0	0	0.984279	0	0	0	0	0	0
ENSG00000239924	0	0	0	0	0	0.985022	0	0	0	0	0	0
ENSG00000156232	0	0	0	0	0	0.989905	0	0	0	0	0	0
ENSG00000233016	0	0	0	0	0	0.990267	0	0	0	0	0	0
ENSG00000185985	0	0	0	0	0	0.991619	0	0	0	0	0	0
ENSG00000118922	0	0.992465	0	0	0	0	0	0	0	0	0	0
ENSG00000057704	0	0	0	0	0.99369	0	0	0	0	0	0	0
ENSG00000258659	0	0	0	0	0	0.996491	0	0	0	0	0	0
ENSG00000200296	0	0	0	0	0	0.99665	0	0	0	0	0	0
ENSG00000172349	0	0	0	0	0	0.998066	0	0	0	0	0	0
ENSG00000206913	0	0	0	0	0.998454	0	0	0	0	0	0	0
ENSG00000090376	0	0	0	0	0	1.00215	0	0	0	0	0	0
ENSG00000171456	0	0	0	0	0.023314	0.979033	0	0	0	0	0	0
ENSG00000267809	0	0	0	1.00526	0	0	0	0	0	0	0	0
ENSG00000141627	0	0	0	0	0	1.0058	0	0	0	0	0	0
ENSG00000214837	0	0	0	0	0	1.00584	0	0	0	0	0	0
ENSG00000166181	0	0	0	0	0	1.00666	0	0	0	0	0	0
ENSG00000243911	0	0	0	0	0	1.0104	0	0	0	0	0	0
ENSG00000206739	0	0	0	0	1.01414	0	0	0	0	0	0	0
ENSG00000185129	0	0	0	0	0	1.01681	0	0	0	0	0	0
ENSG00000137642	0	0	1.01717	0	0	0	0	0	0	0	0	0
ENSG00000226933	0	0	0	0	0	1.01808	0	0	0	0	0	0
ENSG00000062598	0	0	0	0	0	1.021	0	0	0	0	0	0
ENSG00000183853	0	0	0	0	0	1.02253	0	0	0	0	0	0
ENSG00000242571	0	0	0	0	0	1.023	0	0	0	0	0	0
ENSG00000119820	0	0	0	0	0	1.02304	0	0	0	0	0	0
ENSG00000138798	0	0	0	0.763222	0.060913	0.204416	0	0	0	0	0	0
ENSG00000120457	0	0	0	0	0	1.02907	0	0	0	0	0	0
ENSG00000244527	0	0	0	0	0	1.02939	0	0	0	0	0	0
ENSG00000207265	0	0	0	0	0	1.02981	0	0	0	0	0	0
ENSG00000178732	0	0	0	0	0	1.03197	0	0	0	0	0	0
ENSG00000173262	0	0	0	0	0	1.03343	0	0	0	0	0	0
[truncated: 5,855 more rows]
