# Supplementary material for: Tumor Akkermansia muciniphila predicts clinical response to immune checkpoint inhibitors in non-small-cell lung cancer patients with low PD-L1 expression
Source: Front Immunol. 2025 Sep 8;16:1528594. doi: 10.3389/fimmu.2025.1528594 (PMC12450707; doi:10.3389/fimmu.2025.1528594)
Supplement: Supplementary file 2 [file Table2.xlsx]

## Sheet: All specimens_upregulated
Category	Term	Count	%	PValue	Genes	List Total	Pop Hits	Pop Total	Fold Enrichment	Bonferroni	Benjamini	FDR
KEGG_PATHWAY	hsa05014:Amyotrophic lateral sclerosis	7	8.64198	0.0013149	ENSG00000100804, ENSG00000168653, ENSG00000108518, ENSG00000198695, ENSG00000112081, ENSG00000198899, ENSG00000198804	30	371	8534	5.3673	0.0951609	0.0999324	0.0933579
KEGG_PATHWAY	hsa00190:Oxidative phosphorylation	4	4.93827	0.0111178	ENSG00000168653, ENSG00000198695, ENSG00000198899, ENSG00000198804	30	138	8534	8.24541	0.57245	0.261736	0.244517
KEGG_PATHWAY	hsa05012:Parkinson disease	5	6.17284	0.012638	ENSG00000100804, ENSG00000168653, ENSG00000198695, ENSG00000198899, ENSG00000198804	30	271	8534	5.24846	0.619628	0.261736	0.244517
KEGG_PATHWAY	hsa05020:Prion disease	5	6.17284	0.0137756	ENSG00000100804, ENSG00000168653, ENSG00000198695, ENSG00000198899, ENSG00000198804	30	278	8534	5.11631	0.651537	0.261736	0.244517
KEGG_PATHWAY	hsa05016:Huntington disease	5	6.17284	0.0200197	ENSG00000100804, ENSG00000168653, ENSG00000198695, ENSG00000198899, ENSG00000198804	30	311	8534	4.57342	0.78496	0.30423	0.284215
KEGG_PATHWAY	hsa05203:Viral carcinogenesis	4	4.93827	0.0315473	ENSG00000180596, ENSG00000108953, ENSG00000067225, ENSG00000164924	30	205	8534	5.55057	0.91251	0.30423	0.284215
KEGG_PATHWAY	hsa05415:Diabetic cardiomyopathy	4	4.93827	0.0315473	ENSG00000168653, ENSG00000198695, ENSG00000198899, ENSG00000198804	30	205	8534	5.55057	0.91251	0.30423	0.284215
KEGG_PATHWAY	hsa03040:Spliceosome	4	4.93827	0.0364493	ENSG00000207507, ENSG00000112081, ENSG00000207357, ENSG00000202538	30	217	8534	5.24363	0.940507	0.30423	0.284215
KEGG_PATHWAY	hsa05208:Chemical carcinogenesis - reactive oxygen species	4	4.93827	0.0408204	ENSG00000168653, ENSG00000198695, ENSG00000198899, ENSG00000198804	30	227	8534	5.01263	0.957889	0.30423	0.284215
KEGG_PATHWAY	hsa05010:Alzheimer disease	5	6.17284	0.0416611	ENSG00000100804, ENSG00000168653, ENSG00000198695, ENSG00000198899, ENSG00000198804	30	391	8534	3.63768	0.960604	0.30423	0.284215
KEGG_PATHWAY	hsa04714:Thermogenesis	4	4.93827	0.0440333	ENSG00000168653, ENSG00000198695, ENSG00000198899, ENSG00000198804	30	234	8534	4.86268	0.967367	0.30423	0.284215
KEGG_PATHWAY	hsa05022:Pathways of neurodegeneration - multiple diseases	5	6.17284	0.0785422	ENSG00000100804, ENSG00000168653, ENSG00000198695, ENSG00000198899, ENSG00000198804	30	483	8534	2.94479	0.998004	0.481543	0.449863
KEGG_PATHWAY	hsa05322:Systemic lupus erythematosus	3	3.7037	0.0823692	ENSG00000180596, ENSG00000164032, ENSG00000132475	30	141	8534	6.05248	0.998545	0.481543	0.449863

## Sheet: All specimens_downregulated
Category	Term	Count	%	PValue	Genes	List Total	Pop Hits	Pop Total	Fold Enrichment	Bonferroni	Benjamini	FDR
KEGG_PATHWAY	hsa03008:Ribosome biogenesis in eukaryotes	12	14.6341	1.23076e-12	ENSG00000200343, ENSG00000275215, ENSG00000201321, ENSG00000199396, ENSG00000201588, ENSG00000202521, ENSG00000199337, ENSG00000200624, ENSG00000278233, ENSG00000278189, ENSG00000200381, ENSG00000277027	28	168	8534	21.7704	1.96927e-11	1.96922e-11	1.96922e-11
KEGG_PATHWAY	hsa03010:Ribosome	11	13.4146	5.34311e-11	ENSG00000200343, ENSG00000275215, ENSG00000201321, ENSG00000199396, ENSG00000201588, ENSG00000202521, ENSG00000199337, ENSG00000200624, ENSG00000278233, ENSG00000278189, ENSG00000200381	28	172	8534	19.4921	8.54897e-10	4.27449e-10	4.27449e-10
KEGG_PATHWAY	hsa03040:Spliceosome	10	12.1951	1.18599e-08	ENSG00000200156, ENSG00000206737, ENSG00000200795, ENSG00000207513, ENSG00000206652, ENSG00000207389, ENSG00000199568, ENSG00000273768, ENSG00000207005, ENSG00000206585	28	217	8534	14.0454	1.89758e-07	6.32528e-08	6.32528e-08
KEGG_PATHWAY	hsa00970:Aminoacyl-tRNA biosynthesis	4	4.87805	0.00113177	ENSG00000210077, ENSG00000210176, ENSG00000209082, ENSG00000210194	28	66	8534	18.4719	0.0179553	0.00452706	0.00452706

## Sheet: PD-L1 Low_upregulated
Category	Term	Count	%	PValue	Genes	List Total	Pop Hits	Pop Total	Fold Enrichment	Bonferroni	Benjamini	FDR
KEGG_PATHWAY	hsa00190:Oxidative phosphorylation	11	13.4146	2.11547e-10	ENSG00000198938, ENSG00000168653, ENSG00000212907, ENSG00000198763, ENSG00000228253, ENSG00000198786, ENSG00000198712, ENSG00000198888, ENSG00000198899, ENSG00000198804, ENSG00000198727	38	138	8534	17.9012	2.2424e-08	2.2424e-08	2.03085e-08
KEGG_PATHWAY	hsa05012:Parkinson disease	13	15.8537	7.53228e-10	ENSG00000198763, ENSG00000228253, ENSG00000198786, ENSG00000198712, ENSG00000198888, ENSG00000198899, ENSG00000198804, ENSG00000198727, ENSG00000198938, ENSG00000100804, ENSG00000168653, ENSG00000212907, ENSG00000143933	38	271	8534	10.7732	7.98422e-08	3.99211e-08	3.6155e-08
KEGG_PATHWAY	hsa05014:Amyotrophic lateral sclerosis	14	17.0732	2.21815e-09	ENSG00000108518, ENSG00000198763, ENSG00000228253, ENSG00000198786, ENSG00000198712, ENSG00000198888, ENSG00000198899, ENSG00000198804, ENSG00000198727, ENSG00000198938, ENSG00000100804, ENSG00000168653, ENSG00000212907, ENSG00000112081	38	371	8534	8.47468	2.35124e-07	7.83748e-08	7.0981e-08
KEGG_PATHWAY	hsa05415:Diabetic cardiomyopathy	11	13.4146	1.01686e-08	ENSG00000198938, ENSG00000168653, ENSG00000212907, ENSG00000198763, ENSG00000228253, ENSG00000198786, ENSG00000198712, ENSG00000198888, ENSG00000198899, ENSG00000198804, ENSG00000198727	38	205	8534	12.0506	1.07787e-06	2.69468e-07	2.44046e-07
KEGG_PATHWAY	hsa05020:Prion disease	12	14.6341	1.44874e-08	ENSG00000198938, ENSG00000100804, ENSG00000168653, ENSG00000212907, ENSG00000198763, ENSG00000228253, ENSG00000198786, ENSG00000198712, ENSG00000198888, ENSG00000198899, ENSG00000198804, ENSG00000198727	38	278	8534	9.69406	1.53567e-06	3.07134e-07	2.78159e-07
KEGG_PATHWAY	hsa05208:Chemical carcinogenesis - reactive oxygen species	11	13.4146	2.7007e-08	ENSG00000198938, ENSG00000168653, ENSG00000212907, ENSG00000198763, ENSG00000228253, ENSG00000198786, ENSG00000198712, ENSG00000198888, ENSG00000198899, ENSG00000198804, ENSG00000198727	38	227	8534	10.8827	2.86274e-06	4.77124e-07	4.32112e-07
KEGG_PATHWAY	hsa04714:Thermogenesis	11	13.4146	3.6066e-08	ENSG00000198938, ENSG00000168653, ENSG00000212907, ENSG00000198763, ENSG00000228253, ENSG00000198786, ENSG00000198712, ENSG00000198888, ENSG00000198899, ENSG00000198804, ENSG00000198727	38	234	8534	10.5571	3.82298e-06	5.46142e-07	4.94619e-07
KEGG_PATHWAY	hsa05016:Huntington disease	12	14.6341	4.62442e-08	ENSG00000198938, ENSG00000100804, ENSG00000168653, ENSG00000212907, ENSG00000198763, ENSG00000228253, ENSG00000198786, ENSG00000198712, ENSG00000198888, ENSG00000198899, ENSG00000198804, ENSG00000198727	38	311	8534	8.66543	4.90187e-06	5.57424e-07	5.04837e-07
KEGG_PATHWAY	hsa05010:Alzheimer disease	13	15.8537	4.73284e-08	ENSG00000198763, ENSG00000228253, ENSG00000198786, ENSG00000198712, ENSG00000198888, ENSG00000198899, ENSG00000198804, ENSG00000198727, ENSG00000198938, ENSG00000100804, ENSG00000168653, ENSG00000212907, ENSG00000143933	38	391	8534	7.46682	5.0168e-06	5.57424e-07	5.04837e-07
KEGG_PATHWAY	hsa05022:Pathways of neurodegeneration - multiple diseases	13	15.8537	4.76315e-07	ENSG00000198763, ENSG00000228253, ENSG00000198786, ENSG00000198712, ENSG00000198888, ENSG00000198899, ENSG00000198804, ENSG00000198727, ENSG00000198938, ENSG00000100804, ENSG00000168653, ENSG00000212907, ENSG00000143933	38	483	8534	6.04457	5.04881e-05	5.04894e-06	4.57262e-06
KEGG_PATHWAY	hsa04723:Retrograde endocannabinoid signaling	5	6.09756	0.00376696	ENSG00000168653, ENSG00000212907, ENSG00000198763, ENSG00000198786, ENSG00000198888	38	149	8534	7.53621	0.329715	0.0362998	0.0328753
KEGG_PATHWAY	hsa04932:Non-alcoholic fatty liver disease	5	6.09756	0.00453991	ENSG00000198938, ENSG00000168653, ENSG00000198712, ENSG00000198804, ENSG00000198727	38	157	8534	7.1522	0.382654	0.0401025	0.0363192
KEGG_PATHWAY	hsa04260:Cardiac muscle contraction	4	4.87805	0.00619231	ENSG00000198938, ENSG00000198712, ENSG00000198804, ENSG00000198727	38	87	8534	10.3255	0.482334	0.0504912	0.0457278
KEGG_PATHWAY	hsa01100:Metabolic pathways	13	15.8537	0.0287919	ENSG00000091483, ENSG00000067225, ENSG00000198763, ENSG00000228253, ENSG00000198786, ENSG00000198712, ENSG00000198888, ENSG00000198899, ENSG00000198804, ENSG00000198727, ENSG00000198938, ENSG00000168653, ENSG00000212907	38	1570	8534	1.85957	0.954804	0.217996	0.197431
KEGG_PATHWAY	hsa05034:Alcoholism	4	4.87805	0.0472884	ENSG00000180596, ENSG00000143933, ENSG00000164032, ENSG00000132475	38	188	8534	4.77828	0.994113	0.334171	0.302646
KEGG_PATHWAY	hsa04613:Neutrophil extracellular trap formation	4	4.87805	0.0504414	ENSG00000180596, ENSG00000164032, ENSG00000132475, ENSG00000197548	38	193	8534	4.65449	0.995857	0.334174	0.302648
KEGG_PATHWAY	hsa05203:Viral carcinogenesis	4	4.87805	0.0584202	ENSG00000180596, ENSG00000108953, ENSG00000067225, ENSG00000164924	38	205	8534	4.38203	0.998306	0.364267	0.329902
KEGG_PATHWAY	hsa05131:Shigellosis	4	4.87805	0.0932146	ENSG00000122545, ENSG00000108518, ENSG00000109332, ENSG00000132475	38	250	8534	3.59326	0.999969	0.548931	0.497145

## Sheet: PD-L1 Low_downregulated
Category	Term	Count	%	PValue	Genes	List Total	Pop Hits	Pop Total	Fold Enrichment	Bonferroni	Benjamini	FDR
KEGG_PATHWAY	hsa03008:Ribosome biogenesis in eukaryotes	12	14.6341	2.47942e-13	ENSG00000200343, ENSG00000275215, ENSG00000201321, ENSG00000199396, ENSG00000201588, ENSG00000202521, ENSG00000199337, ENSG00000200624, ENSG00000278233, ENSG00000278189, ENSG00000200381, ENSG00000277027	25	168	8534	24.3829	2.47913e-12	2.47942e-12	2.47942e-12
KEGG_PATHWAY	hsa03010:Ribosome	11	13.4146	1.30879e-11	ENSG00000200343, ENSG00000275215, ENSG00000201321, ENSG00000199396, ENSG00000201588, ENSG00000202521, ENSG00000199337, ENSG00000200624, ENSG00000278233, ENSG00000278189, ENSG00000200381	25	172	8534	21.8312	1.30879e-10	6.54395e-11	6.54395e-11
KEGG_PATHWAY	hsa03040:Spliceosome	10	12.1951	3.53602e-09	ENSG00000200156, ENSG00000206737, ENSG00000200795, ENSG00000207513, ENSG00000206652, ENSG00000207389, ENSG00000199568, ENSG00000273768, ENSG00000207005, ENSG00000206585	25	217	8534	15.7309	3.53602e-08	1.17867e-08	1.17867e-08

## Sheet: PD-L1 High_upregulated
Category	Term	Count	%	PValue	Genes	List Total	Pop Hits	Pop Total	Fold Enrichment	Bonferroni	Benjamini	FDR
KEGG_PATHWAY	hsa03040:Spliceosome	4	5.12821	0.0197345	ENSG00000207507, ENSG00000092199, ENSG00000207357, ENSG00000108654	24	217	8534	6.55453	0.615852	0.947256	0.947256

## Sheet: PD-L1 High_downregulated
Category	Term	Count	%	PValue	Genes	List Total	Pop Hits	Pop Total	Fold Enrichment	Bonferroni	Benjamini	FDR
KEGG_PATHWAY	hsa03008:Ribosome biogenesis in eukaryotes	12	14.6341	7.46671e-12	ENSG00000200343, ENSG00000275215, ENSG00000201321, ENSG00000199396, ENSG00000201588, ENSG00000202521, ENSG00000199337, ENSG00000200624, ENSG00000278233, ENSG00000278189, ENSG00000200381, ENSG00000277027	32	168	8534	19.0491	1.49334e-10	1.49334e-10	3.73336e-11
KEGG_PATHWAY	hsa03010:Ribosome	11	13.4146	2.62003e-10	ENSG00000200343, ENSG00000275215, ENSG00000201321, ENSG00000199396, ENSG00000201588, ENSG00000202521, ENSG00000199337, ENSG00000200624, ENSG00000278233, ENSG00000278189, ENSG00000200381	32	172	8534	17.0556	5.24005e-09	2.62003e-09	6.55006e-10
KEGG_PATHWAY	hsa00970:Aminoacyl-tRNA biosynthesis	7	8.53659	1.07383e-07	ENSG00000210174, ENSG00000210077, ENSG00000210176, ENSG00000210156, ENSG00000209082, ENSG00000210195, ENSG00000210194	32	66	8534	28.285	2.14766e-06	7.15888e-07	1.78972e-07
KEGG_PATHWAY	hsa00190:Oxidative phosphorylation	8	9.7561	4.72081e-07	ENSG00000198938, ENSG00000198763, ENSG00000198886, ENSG00000228253, ENSG00000198786, ENSG00000198888, ENSG00000198804, ENSG00000198727	32	138	8534	15.4601	9.44157e-06	2.3604e-06	5.90101e-07
KEGG_PATHWAY	hsa05415:Diabetic cardiomyopathy	8	9.7561	6.71161e-06	ENSG00000198938, ENSG00000198763, ENSG00000198886, ENSG00000228253, ENSG00000198786, ENSG00000198888, ENSG00000198804, ENSG00000198727	32	205	8534	10.4073	0.000134224	2.68464e-05	6.71161e-06
KEGG_PATHWAY	hsa05208:Chemical carcinogenesis - reactive oxygen species	8	9.7561	1.30997e-05	ENSG00000198938, ENSG00000198763, ENSG00000198886, ENSG00000228253, ENSG00000198786, ENSG00000198888, ENSG00000198804, ENSG00000198727	32	227	8534	9.39868	0.000261961	4.36656e-05	1.30997e-05
KEGG_PATHWAY	hsa04714:Thermogenesis	8	9.7561	1.59667e-05	ENSG00000198938, ENSG00000198763, ENSG00000198886, ENSG00000228253, ENSG00000198786, ENSG00000198888, ENSG00000198804, ENSG00000198727	32	234	8534	9.11752	0.000319285	4.56191e-05	1.59667e-05
KEGG_PATHWAY	hsa05012:Parkinson disease	8	9.7561	4.11786e-05	ENSG00000198938, ENSG00000198763, ENSG00000198886, ENSG00000228253, ENSG00000198786, ENSG00000198888, ENSG00000198804, ENSG00000198727	32	271	8534	7.87269	0.00082325	0.000102947	4.11786e-05
KEGG_PATHWAY	hsa05020:Prion disease	8	9.7561	4.84663e-05	ENSG00000198938, ENSG00000198763, ENSG00000198886, ENSG00000228253, ENSG00000198786, ENSG00000198888, ENSG00000198804, ENSG00000198727	32	278	8534	7.67446	0.00096888	0.000107703	4.84663e-05
KEGG_PATHWAY	hsa05016:Huntington disease	8	9.7561	9.86306e-05	ENSG00000198938, ENSG00000198763, ENSG00000198886, ENSG00000228253, ENSG00000198786, ENSG00000198888, ENSG00000198804, ENSG00000198727	32	311	8534	6.86013	0.00197076	0.000197261	9.86306e-05
KEGG_PATHWAY	hsa05014:Amyotrophic lateral sclerosis	8	9.7561	0.000294805	ENSG00000198938, ENSG00000198763, ENSG00000198886, ENSG00000228253, ENSG00000198786, ENSG00000198888, ENSG00000198804, ENSG00000198727	32	371	8534	5.75067	0.00587961	0.000536009	0.000294805
KEGG_PATHWAY	hsa05010:Alzheimer disease	8	9.7561	0.000405993	ENSG00000198938, ENSG00000198763, ENSG00000198886, ENSG00000228253, ENSG00000198786, ENSG00000198888, ENSG00000198804, ENSG00000198727	32	391	8534	5.45652	0.00808863	0.000676656	0.000405993
KEGG_PATHWAY	hsa05022:Pathways of neurodegeneration - multiple diseases	8	9.7561	0.00142665	ENSG00000198938, ENSG00000198763, ENSG00000198886, ENSG00000228253, ENSG00000198786, ENSG00000198888, ENSG00000198804, ENSG00000198727	32	483	8534	4.41718	0.0281497	0.00219485	0.00142665
KEGG_PATHWAY	hsa04723:Retrograde endocannabinoid signaling	4	4.87805	0.0163984	ENSG00000198763, ENSG00000198886, ENSG00000198786, ENSG00000198888	32	149	8534	7.1594	0.281569	0.0234262	0.0163984
KEGG_PATHWAY	hsa04260:Cardiac muscle contraction	3	3.65854	0.0394626	ENSG00000198938, ENSG00000198804, ENSG00000198727	32	87	8534	9.19612	0.553023	0.0526168	0.0394626
KEGG_PATHWAY	hsa03040:Spliceosome	4	4.87805	0.0432225	ENSG00000200156, ENSG00000200795, ENSG00000207513, ENSG00000202538	32	217	8534	4.9159	0.586745	0.0540282	0.0432225
